# Supplementary material for: Differences in sleep EEG coherence and spindle metrics in toddlers with and without receptive/expressive language delay: a prospective observational study
Source: J Neurodev Disord. 2025 Feb 22;17:11. doi: 10.1186/s11689-024-09586-1 (PMC11847392; doi:10.1186/s11689-024-09586-1)
Supplement: Supplementary file 3 — Supplementary Material 3. [file 11689_2024_9586_MOESM3_ESM.xlsx]

## Sheet: group differences coherence
stage	pair	freq	term	estimate	std.error	statistic	df	p.value	p.adj
REM	C3C4	Delta	groupLANGUAGE DELAY	0.114722	0.0537327	2.13505	65.9647	0.0364754	0.189353
REM	C3C4	Delta	age_ctr	-0.00122608	0.00205002	-0.598081	43.4983	0.552887	0.748342
REM	C3C4	Delta	groupLANGUAGE DELAY:age_ctr	-0.00182765	0.004011	-0.45566	43.7173	0.65089	0.80261
REM	C3C4	Theta	groupLANGUAGE DELAY	0.0950181	0.0450376	2.10975	65.2222	0.0387213	0.19167
REM	C3C4	Theta	age_ctr	0.00167583	0.00157626	1.06317	36.8096	0.29463	0.513011
REM	C3C4	Theta	groupLANGUAGE DELAY:age_ctr	-0.00375939	0.00308415	-1.21894	36.6637	0.230653	0.458229
REM	C3C4	Alpha_1	groupLANGUAGE DELAY	0.0549464	0.0332957	1.65026	65.4169	0.103684	0.290904
REM	C3C4	Alpha_1	age_ctr	0.00234229	0.0011904	1.96764	36.5455	0.0567341	0.228964
REM	C3C4	Alpha_1	groupLANGUAGE DELAY:age_ctr	-0.00135138	0.00232934	-0.580157	36.4582	0.565377	0.757846
REM	C3C4	Alpha_2	groupLANGUAGE DELAY	0.059854	0.0307242	1.94811	64.337	0.055767	0.227332
REM	C3C4	Alpha_2	age_ctr	0.00220915	0.00101244	2.18201	33.2093	0.0362864	0.189353
REM	C3C4	Alpha_2	groupLANGUAGE DELAY:age_ctr	-0.000464462	0.00198032	-0.234539	32.9636	0.816017	0.903355
REM	C3C4	Beta_1	groupLANGUAGE DELAY	0.0431754	0.0266425	1.62055	65.7779	0.109899	0.2975
REM	C3C4	Beta_1	age_ctr	0.0023622	0.000982465	2.40436	41.1988	0.0207797	0.142577
REM	C3C4	Beta_1	groupLANGUAGE DELAY:age_ctr	0.00141684	0.0019225	0.736975	41.2315	0.465311	0.670395
REM	C3C4	Beta_2	groupLANGUAGE DELAY	0.0493758	0.0219017	2.25443	65.228	0.027534	0.165922
REM	C3C4	Beta_2	age_ctr	0.00168393	0.00076136	2.21174	38.2489	0.033031	0.184601
REM	C3C4	Beta_2	groupLANGUAGE DELAY:age_ctr	-0.000652699	0.00148966	-0.438154	38.0895	0.66375	0.807437
REM	C3C4	Beta_3	groupLANGUAGE DELAY	0.0489411	0.0288533	1.6962	65.8628	0.0945697	0.275365
REM	C3C4	Beta_3	age_ctr	0.000242492	0.00107218	0.226168	44.7653	0.822101	0.906557
REM	C3C4	Beta_3	groupLANGUAGE DELAY:age_ctr	0.000368137	0.00209803	0.175468	44.83	0.861502	0.934305
REM	CzPz	Delta	groupLANGUAGE DELAY	0.181843	0.0652818	2.78551	66.7418	0.00694967	0.0680689
REM	CzPz	Delta	age_ctr	0.00228975	0.0024911	0.919171	36.5827	0.364027	0.58396
REM	CzPz	Delta	groupLANGUAGE DELAY:age_ctr	-0.00256009	0.0048494	-0.527919	37.3054	0.600682	0.778216
REM	CzPz	Theta	groupLANGUAGE DELAY	0.170336	0.0554144	3.07385	66.9867	0.00305572	0.0415218
REM	CzPz	Theta	age_ctr	0.00416791	0.00219892	1.89543	37.3327	0.0657973	0.245676
REM	CzPz	Theta	groupLANGUAGE DELAY:age_ctr	-0.00320947	0.00427623	-0.750537	38.4697	0.457498	0.663477
REM	CzPz	Alpha_1	groupLANGUAGE DELAY	0.168788	0.0429428	3.93054	65.417	0.000207102	0.0104359
REM	CzPz	Alpha_1	age_ctr	0.00607681	0.00153036	3.97084	27.3424	0.000469644	0.0150712
REM	CzPz	Alpha_1	groupLANGUAGE DELAY:age_ctr	-0.00449016	0.00298188	-1.50582	27.6482	0.143455	0.352
REM	CzPz	Alpha_2	groupLANGUAGE DELAY	0.159755	0.0446063	3.58145	65.8906	0.000648062	0.017366
REM	CzPz	Alpha_2	age_ctr	0.00557654	0.00165584	3.3678	23.7975	0.00257213	0.0405111
REM	CzPz	Alpha_2	groupLANGUAGE DELAY:age_ctr	-0.00314609	0.00322492	-0.975555	24.2816	0.338904	0.557864
REM	CzPz	Beta_1	groupLANGUAGE DELAY	0.144417	0.0462182	3.12467	66.9672	0.00263098	0.0405171
REM	CzPz	Beta_1	age_ctr	0.00482227	0.00187316	2.5744	32.628	0.0147733	0.117677
REM	CzPz	Beta_1	groupLANGUAGE DELAY:age_ctr	-0.0021358	0.00363976	-0.586796	34.115	0.561204	0.756643
REM	CzPz	Beta_2	groupLANGUAGE DELAY	0.153362	0.0411077	3.73073	62.1675	0.000415582	0.0150712
REM	CzPz	Beta_2	age_ctr	0.00397926	0.00133378	2.98344	19.9241	0.00736549	0.0699217
REM	CzPz	Beta_2	groupLANGUAGE DELAY:age_ctr	-0.00287382	0.00259993	-1.10534	19.9781	0.282145	0.502535
REM	CzPz	Beta_3	groupLANGUAGE DELAY	0.171691	0.0469161	3.65954	66.719	0.000500197	0.0150712
REM	CzPz	Beta_3	age_ctr	0.00337792	0.00180186	1.87469	31.2869	0.0701979	0.249473
REM	CzPz	Beta_3	groupLANGUAGE DELAY:age_ctr	-0.0024118	0.00350719	-0.687675	32.0725	0.496601	0.703772
REM	F3F4	Delta	groupLANGUAGE DELAY	0.0436684	0.057738	0.75632	61.6488	0.452338	0.659937
REM	F3F4	Delta	age_ctr	-0.00301841	0.00165668	-1.82196	24.6156	0.0806341	0.257781
REM	F3F4	Delta	groupLANGUAGE DELAY:age_ctr	0.000257805	0.0032293	0.0798331	24.5669	0.937017	0.977941
REM	F3F4	Theta	groupLANGUAGE DELAY	0.0223254	0.0525064	0.425195	59.1193	0.672239	0.813022
REM	F3F4	Theta	age_ctr	-0.00259958	0.0013224	-1.9658	21.9417	0.0621022	0.240968
REM	F3F4	Theta	groupLANGUAGE DELAY:age_ctr	-0.000806256	0.00257712	-0.312851	21.8675	0.757358	0.864524
REM	F3F4	Alpha_1	groupLANGUAGE DELAY	-0.0291411	0.0429307	-0.678794	55.9772	0.500065	0.705795
REM	F3F4	Alpha_1	age_ctr	0.0002398	0.000842745	0.284547	20.0855	0.778904	0.879122
REM	F3F4	Alpha_1	groupLANGUAGE DELAY:age_ctr	0.000331566	0.00164156	0.201982	20.0226	0.841969	0.923235
REM	F3F4	Alpha_2	groupLANGUAGE DELAY	-0.00202847	0.0402946	-0.0503409	57.0047	0.960027	0.988556
REM	F3F4	Alpha_2	age_ctr	-0.00147327	0.000867846	-1.69762	20.6536	0.104598	0.291842
REM	F3F4	Alpha_2	groupLANGUAGE DELAY:age_ctr	0.00297248	0.00169074	1.75809	20.5833	0.0935937	0.275137
REM	F3F4	Beta_1	groupLANGUAGE DELAY	0.0164982	0.0353944	0.466126	65.1418	0.64268	0.79674
REM	F3F4	Beta_1	age_ctr	-0.000231386	0.00121206	-0.190903	30.5039	0.849867	0.927693
REM	F3F4	Beta_1	groupLANGUAGE DELAY:age_ctr	0.003121	0.00236228	1.32118	30.6831	0.196209	0.419669
REM	F3F4	Beta_2	groupLANGUAGE DELAY	0.000983927	0.0272558	0.0360998	64.5886	0.971314	0.99171
REM	F3F4	Beta_2	age_ctr	-0.00033398	0.000928079	-0.359862	26.7628	0.721775	0.849806
REM	F3F4	Beta_2	groupLANGUAGE DELAY:age_ctr	0.0017215	0.00180885	0.951707	26.9216	0.349712	0.568898
REM	F3F4	Beta_3	groupLANGUAGE DELAY	-0.00646763	0.033991	-0.190275	65.3892	0.849683	0.927693
REM	F3F4	Beta_3	age_ctr	-0.00199018	0.00116206	-1.71264	33.1564	0.096118	0.277541
REM	F3F4	Beta_3	groupLANGUAGE DELAY:age_ctr	0.00296178	0.00226484	1.30772	33.3323	0.199916	0.424232
REM	F3P3	Delta	groupLANGUAGE DELAY	0.0495342	0.0311974	1.58777	66.8851	0.117055	0.306066
REM	F3P3	Delta	age_ctr	0.000198304	0.00120335	0.164793	43.0122	0.869879	0.938982
REM	F3P3	Delta	groupLANGUAGE DELAY:age_ctr	0.000423811	0.00234201	0.18096	43.7689	0.857234	0.932595
REM	F3P3	Theta	groupLANGUAGE DELAY	0.0400248	0.025039	1.5985	66.9658	0.11464	0.30556
REM	F3P3	Theta	age_ctr	0.000466713	0.000985228	0.47371	41.4063	0.638195	0.794649
REM	F3P3	Theta	groupLANGUAGE DELAY:age_ctr	0.000910422	0.00191648	0.475049	42.3879	0.637191	0.794649
REM	F3P3	Alpha_1	groupLANGUAGE DELAY	0.0435006	0.0196191	2.21726	66.9167	0.0300064	0.173287
REM	F3P3	Alpha_1	age_ctr	0.00147426	0.000761491	1.93602	43.241	0.05942	0.233966
REM	F3P3	Alpha_1	groupLANGUAGE DELAY:age_ctr	6.99725e-05	0.00148182	0.0472206	44.0512	0.962551	0.989685
REM	F3P3	Alpha_2	groupLANGUAGE DELAY	0.0422162	0.0173323	2.43569	65.4796	0.0175938	0.128405
REM	F3P3	Alpha_2	age_ctr	0.00130549	0.000596436	2.18883	33.3288	0.0357177	0.189353
REM	F3P3	Alpha_2	groupLANGUAGE DELAY:age_ctr	-0.000343501	0.00116241	-0.295508	33.5232	0.769429	0.869844
REM	F3P3	Beta_1	groupLANGUAGE DELAY	0.018378	0.016583	1.10824	64.2131	0.271891	0.495059
REM	F3P3	Beta_1	age_ctr	0.000755481	0.000526244	1.43561	30.5517	0.161274	0.374997
REM	F3P3	Beta_1	groupLANGUAGE DELAY:age_ctr	0.00107362	0.00102583	1.04659	30.5834	0.303491	0.525798
REM	F3P3	Beta_2	groupLANGUAGE DELAY	0.0261563	0.0182144	1.43602	64.4987	0.155828	0.366064
REM	F3P3	Beta_2	age_ctr	0.000193139	0.000585411	0.32992	31.4967	0.743645	0.85891
REM	F3P3	Beta_2	groupLANGUAGE DELAY:age_ctr	0.0011245	0.00114115	0.98541	31.5463	0.33192	0.555105
REM	F3P3	Beta_3	groupLANGUAGE DELAY	0.0384588	0.0257689	1.49245	66.5612	0.140306	0.348503
REM	F3P3	Beta_3	age_ctr	-0.000684188	0.000945732	-0.723449	42.3375	0.473383	0.679201
REM	F3P3	Beta_3	groupLANGUAGE DELAY:age_ctr	0.00259196	0.00184219	1.407	42.7621	0.166655	0.381161
REM	F4P4	Delta	groupLANGUAGE DELAY	0.0536408	0.029269	1.83268	64.4844	0.0714673	0.251539
REM	F4P4	Delta	age_ctr	-0.000466552	0.000982715	-0.474758	27.5542	0.638701	0.794649
REM	F4P4	Delta	groupLANGUAGE DELAY:age_ctr	-0.00191985	0.00191544	-1.0023	27.6811	0.324878	0.549124
REM	F4P4	Theta	groupLANGUAGE DELAY	0.0554796	0.0244177	2.2721	66.8612	0.0263022	0.162745
REM	F4P4	Theta	age_ctr	0.00110643	0.000947331	1.16794	35.3552	0.250646	0.478505
REM	F4P4	Theta	groupLANGUAGE DELAY:age_ctr	-0.000899845	0.00184348	-0.488124	36.2385	0.628402	0.793898
REM	F4P4	Alpha_1	groupLANGUAGE DELAY	0.0424246	0.0158445	2.67755	66.4232	0.00933532	0.0829407
REM	F4P4	Alpha_1	age_ctr	0.00139387	0.000586256	2.37759	35.6133	0.0229207	0.145725
REM	F4P4	Alpha_1	groupLANGUAGE DELAY:age_ctr	-0.00117384	0.00114185	-1.02802	36.1165	0.310775	0.531771
REM	F4P4	Alpha_2	groupLANGUAGE DELAY	0.0518661	0.0147323	3.52058	60.6116	0.000824178	0.0211539
REM	F4P4	Alpha_2	age_ctr	0.00167435	0.000410846	4.07538	22.6701	0.000477604	0.0150712
REM	F4P4	Alpha_2	groupLANGUAGE DELAY:age_ctr	-0.00283953	0.000800814	-3.5458	22.6125	0.00175746	0.0304479
REM	F4P4	Beta_1	groupLANGUAGE DELAY	0.0393683	0.0173924	2.26354	63.7516	0.0270148	0.165675
REM	F4P4	Beta_1	age_ctr	0.00163108	0.00055687	2.92901	27.2815	0.00679169	0.0680689
REM	F4P4	Beta_1	groupLANGUAGE DELAY:age_ctr	-0.00277996	0.00108552	-2.56095	27.3242	0.0162684	0.122544
REM	F4P4	Beta_2	groupLANGUAGE DELAY	0.0389682	0.0196901	1.97907	66.2656	0.0519656	0.222297
REM	F4P4	Beta_2	age_ctr	0.000988624	0.000715225	1.38226	36.4117	0.175314	0.389398
REM	F4P4	Beta_2	groupLANGUAGE DELAY:age_ctr	-0.00127696	0.00139335	-0.916465	36.8113	0.365389	0.584791
REM	F4P4	Beta_3	groupLANGUAGE DELAY	0.0477918	0.0263918	1.81086	66.6221	0.0746714	0.252426
REM	F4P4	Beta_3	age_ctr	5.18318e-05	0.000981961	0.052784	40.8613	0.958161	0.988104
REM	F4P4	Beta_3	groupLANGUAGE DELAY:age_ctr	8.01779e-05	0.00191241	0.0419251	41.3741	0.96676	0.991317
REM	F4Pz	Delta	groupLANGUAGE DELAY	0.059813	0.0249518	2.39714	65.7396	0.0193739	0.137441
REM	F4Pz	Delta	age_ctr	0.000776078	0.000876402	0.885527	33.6298	0.38216	0.597827
REM	F4Pz	Delta	groupLANGUAGE DELAY:age_ctr	-0.00240543	0.00170784	-1.40846	33.8901	0.168104	0.381707
REM	F4Pz	Theta	groupLANGUAGE DELAY	0.0523565	0.0209863	2.4948	66.4119	0.0150972	0.11889
REM	F4Pz	Theta	age_ctr	0.000704321	0.000783956	0.89842	32.1499	0.375641	0.590229
REM	F4Pz	Theta	groupLANGUAGE DELAY:age_ctr	-0.00170714	0.00152669	-1.11819	32.7167	0.271628	0.495059
REM	F4Pz	Alpha_1	groupLANGUAGE DELAY	0.0510612	0.0166015	3.07569	66.3878	0.00304858	0.0415218
REM	F4Pz	Alpha_1	age_ctr	0.00145709	0.00060766	2.39787	37.6104	0.0215634	0.144142
REM	F4Pz	Alpha_1	groupLANGUAGE DELAY:age_ctr	-0.00165925	0.0011837	-1.40175	38.0462	0.169097	0.381707
REM	F4Pz	Alpha_2	groupLANGUAGE DELAY	0.059975	0.0146794	4.08565	62.1057	0.000128187	0.0103126
REM	F4Pz	Alpha_2	age_ctr	0.00141665	0.000428755	3.30409	25.4048	0.00283598	0.0409444
REM	F4Pz	Alpha_2	groupLANGUAGE DELAY:age_ctr	-0.00235384	0.000835774	-2.81636	25.3643	0.00927014	0.0829407
REM	F4Pz	Beta_1	groupLANGUAGE DELAY	0.0398744	0.0159023	2.50746	66.3022	0.0146171	0.117677
REM	F4Pz	Beta_1	age_ctr	0.00101204	0.000587109	1.72377	33.0486	0.0940945	0.275137
REM	F4Pz	Beta_1	groupLANGUAGE DELAY:age_ctr	-0.000756328	0.00114354	-0.66139	33.541	0.51288	0.715143
REM	F4Pz	Beta_2	groupLANGUAGE DELAY	0.0325568	0.0195096	1.66876	66.5166	0.099866	0.284803
REM	F4Pz	Beta_2	age_ctr	0.000604357	0.000725886	0.832578	36.8252	0.41045	0.625147
REM	F4Pz	Beta_2	groupLANGUAGE DELAY:age_ctr	-1.94994e-05	0.00141369	-0.0137933	37.3597	0.989068	0.993512
REM	F4Pz	Beta_3	groupLANGUAGE DELAY	0.0490412	0.0277661	1.76622	66.9609	0.0819164	0.259194
REM	F4Pz	Beta_3	age_ctr	0.000370035	0.00108701	0.340414	46.1943	0.735088	0.854026
REM	F4Pz	Beta_3	groupLANGUAGE DELAY:age_ctr	0.000476155	0.00211479	0.225155	47.0299	0.822834	0.906557
REM	FzCz	Delta	groupLANGUAGE DELAY	0.119968	0.0594005	2.01965	66.5457	0.0474495	0.210785
REM	FzCz	Delta	age_ctr	0.00462341	0.00223164	2.07175	34.364	0.0458612	0.206375
REM	FzCz	Delta	groupLANGUAGE DELAY:age_ctr	-0.00633498	0.00434556	-1.45781	34.9706	0.153817	0.364323
REM	FzCz	Theta	groupLANGUAGE DELAY	0.0900235	0.0503952	1.78635	66.7848	0.0785812	0.256872
REM	FzCz	Theta	age_ctr	0.00194623	0.00192741	1.00976	38.321	0.318943	0.541733
REM	FzCz	Theta	groupLANGUAGE DELAY:age_ctr	-0.00412008	0.0037519	-1.09813	39.0532	0.278872	0.499375
REM	FzCz	Alpha_1	groupLANGUAGE DELAY	0.0745095	0.0455159	1.637	66.3222	0.106367	0.29485
REM	FzCz	Alpha_1	age_ctr	0.00223193	0.00168866	1.32172	32.053	0.195618	0.419669
REM	FzCz	Alpha_1	groupLANGUAGE DELAY:age_ctr	-0.00323806	0.00328887	-0.98455	32.5748	0.332102	0.555105
REM	FzCz	Alpha_2	groupLANGUAGE DELAY	0.107537	0.0461099	2.33218	66.9972	0.0227051	0.145691
REM	FzCz	Alpha_2	age_ctr	0.00279002	0.0018384	1.51763	40.7603	0.136826	0.342311
REM	FzCz	Alpha_2	groupLANGUAGE DELAY:age_ctr	-0.004098	0.00357455	-1.14644	41.9169	0.258116	0.489805
REM	FzCz	Beta_1	groupLANGUAGE DELAY	0.0928485	0.0498523	1.86247	65.9947	0.0669887	0.246348
REM	FzCz	Beta_1	age_ctr	0.00338647	0.00212586	1.59299	41.8054	0.118697	0.307794
REM	FzCz	Beta_1	groupLANGUAGE DELAY:age_ctr	-0.000565087	0.00411701	-0.137256	44.3598	0.891449	0.951886
REM	FzCz	Beta_2	groupLANGUAGE DELAY	0.0848712	0.0430864	1.96979	66.3601	0.0530385	0.22412
REM	FzCz	Beta_2	age_ctr	0.00467181	0.00160546	2.90996	31.6044	0.00656936	0.0680689
REM	FzCz	Beta_2	groupLANGUAGE DELAY:age_ctr	-0.00307847	0.00312663	-0.984598	32.1535	0.332173	0.555105
REM	FzCz	Beta_3	groupLANGUAGE DELAY	0.114534	0.0411725	2.7818	64.8116	0.00707209	0.0680689
REM	FzCz	Beta_3	age_ctr	0.0043911	0.00135281	3.24592	31.9947	0.00274504	0.0409444
REM	FzCz	Beta_3	groupLANGUAGE DELAY:age_ctr	-0.0037733	0.00263695	-1.43093	32.0811	0.16212	0.374997
REM	P3F7	Delta	groupLANGUAGE DELAY	0.0190224	0.0147843	1.28666	66.7635	0.202655	0.425576
REM	P3F7	Delta	age_ctr	5.78705e-05	0.000564589	0.1025	37.614	0.918904	0.966314
REM	P3F7	Delta	groupLANGUAGE DELAY:age_ctr	-3.09806e-06	0.00109906	-0.00281881	38.3378	0.997766	0.998533
REM	P3F7	Theta	groupLANGUAGE DELAY	0.00978849	0.0127246	0.769255	66.9585	0.444447	0.653932
REM	P3F7	Theta	age_ctr	-5.78503e-05	0.00051833	-0.111609	41.54	0.911671	0.964562
REM	P3F7	Theta	groupLANGUAGE DELAY:age_ctr	-5.80947e-05	0.00100694	-0.0576943	43.0116	0.954259	0.988104
REM	P3F7	Alpha_1	groupLANGUAGE DELAY	0.0164018	0.0140223	1.16969	66.9944	0.246271	0.478081
REM	P3F7	Alpha_1	age_ctr	0.000118956	0.000565793	0.210246	44.9737	0.834426	0.916413
REM	P3F7	Alpha_1	groupLANGUAGE DELAY:age_ctr	0.000234112	0.00109961	0.212904	46.2003	0.832338	0.915572
REM	P3F7	Alpha_2	groupLANGUAGE DELAY	0.017229	0.0132695	1.29839	65.7187	0.19869	0.423669
REM	P3F7	Alpha_2	age_ctr	-0.000310118	0.000461633	-0.671784	34.7794	0.506159	0.710057
REM	P3F7	Alpha_2	groupLANGUAGE DELAY:age_ctr	0.000284631	0.000899637	0.316384	35.0068	0.75359	0.863203
REM	P3F7	Beta_1	groupLANGUAGE DELAY	0.00114732	0.014958	0.0767027	60.999	0.939111	0.978653
REM	P3F7	Beta_1	age_ctr	-0.000327309	0.000404057	-0.810058	24.7368	0.425632	0.640923
REM	P3F7	Beta_1	groupLANGUAGE DELAY:age_ctr	0.000776918	0.000787539	0.986514	24.6682	0.333459	0.555498
REM	P3F7	Beta_2	groupLANGUAGE DELAY	0.00952981	0.0166807	0.571309	64.357	0.56978	0.760804
REM	P3F7	Beta_2	age_ctr	-0.000684529	0.00053318	-1.28386	30.952	0.208719	0.434361
REM	P3F7	Beta_2	groupLANGUAGE DELAY:age_ctr	0.00132484	0.00103934	1.27468	30.9936	0.211895	0.43965
REM	P3F7	Beta_3	groupLANGUAGE DELAY	0.0202048	0.0233606	0.86491	66.5467	0.390195	0.603584
REM	P3F7	Beta_3	age_ctr	-0.00090922	0.000855361	-1.06297	42.3945	0.293815	0.512881
REM	P3F7	Beta_3	groupLANGUAGE DELAY:age_ctr	0.00236067	0.0016662	1.4168	42.8068	0.163779	0.375825
REM	P3Fz	Delta	groupLANGUAGE DELAY	0.0531023	0.0257109	2.06536	66.9085	0.0427659	0.201454
REM	P3Fz	Delta	age_ctr	0.000355987	0.000997826	0.356762	41.8855	0.723061	0.849806
REM	P3Fz	Delta	groupLANGUAGE DELAY:age_ctr	0.000342213	0.00194172	0.176242	42.7148	0.860937	0.934305
REM	P3Fz	Theta	groupLANGUAGE DELAY	0.0417565	0.0207183	2.01544	66.9536	0.0478754	0.211323
REM	P3Fz	Theta	age_ctr	0.000356476	0.000814515	0.437654	37.8323	0.664125	0.807437
REM	P3Fz	Theta	groupLANGUAGE DELAY:age_ctr	0.000498002	0.00158445	0.314306	38.8475	0.75497	0.863357
REM	P3Fz	Alpha_1	groupLANGUAGE DELAY	0.0456586	0.0163732	2.78862	66.8563	0.00688731	0.0680689
REM	P3Fz	Alpha_1	age_ctr	0.00119791	0.000631068	1.89822	40.0118	0.0648972	0.244617
REM	P3Fz	Alpha_1	groupLANGUAGE DELAY:age_ctr	0.000132219	0.00122823	0.10765	40.7984	0.914801	0.965622
REM	P3Fz	Alpha_2	groupLANGUAGE DELAY	0.052942	0.0152729	3.4664	63.9108	0.000948244	0.0222653
REM	P3Fz	Alpha_2	age_ctr	0.00141793	0.000486915	2.91206	28.4473	0.00691289	0.0680689
REM	P3Fz	Alpha_2	groupLANGUAGE DELAY:age_ctr	-0.00105472	0.000949161	-1.11121	28.4846	0.27577	0.496386
REM	P3Fz	Beta_1	groupLANGUAGE DELAY	0.0319296	0.015175	2.1041	64.0632	0.0392997	0.193154
REM	P3Fz	Beta_1	age_ctr	0.000849978	0.000484197	1.75544	29.2576	0.0896512	0.272492
REM	P3Fz	Beta_1	groupLANGUAGE DELAY:age_ctr	0.000675122	0.000943862	0.715277	29.2963	0.4801	0.685377
REM	P3Fz	Beta_2	groupLANGUAGE DELAY	0.0341717	0.016306	2.09565	64.8195	0.0400234	0.194034
REM	P3Fz	Beta_2	age_ctr	0.000634008	0.000540264	1.17352	31.2941	0.249443	0.478081
REM	P3Fz	Beta_2	groupLANGUAGE DELAY:age_ctr	0.000148099	0.00105309	0.140633	31.3962	0.889058	0.950798
REM	P3Fz	Beta_3	groupLANGUAGE DELAY	0.0535717	0.0259394	2.06526	66.9299	0.0427746	0.201454
REM	P3Fz	Beta_3	age_ctr	0.000341399	0.00100547	0.339542	46.8306	0.73572	0.854026
REM	P3Fz	Beta_3	groupLANGUAGE DELAY:age_ctr	0.000877562	0.00195666	0.448501	47.562	0.655828	0.805293
REM	P3P4	Delta	groupLANGUAGE DELAY	0.101589	0.0416966	2.4364	66.2589	0.0175294	0.128405
REM	P3P4	Delta	age_ctr	-0.00266505	0.00154164	-1.72871	31.6048	0.0936195	0.275137
REM	P3P4	Delta	groupLANGUAGE DELAY:age_ctr	-0.00258089	0.00300267	-0.859533	32.1047	0.396419	0.611845
REM	P3P4	Theta	groupLANGUAGE DELAY	0.0893432	0.0438263	2.03857	66.9973	0.0454419	0.206247
REM	P3P4	Theta	age_ctr	0.00137414	0.0017477	0.786254	40.4121	0.436305	0.646645
REM	P3P4	Theta	groupLANGUAGE DELAY:age_ctr	-0.00427355	0.00339817	-1.2576	41.5772	0.215553	0.444579
REM	P3P4	Alpha_1	groupLANGUAGE DELAY	0.0531447	0.0286792	1.85308	66.706	0.0682952	0.246503
REM	P3P4	Alpha_1	age_ctr	0.00174964	0.00109094	1.60379	36.0833	0.11748	0.306066
REM	P3P4	Alpha_1	groupLANGUAGE DELAY:age_ctr	-0.00206573	0.00212386	-0.972631	36.7817	0.33709	0.556199
REM	P3P4	Alpha_2	groupLANGUAGE DELAY	0.0578817	0.0249272	2.32203	64.3888	0.0234055	0.147454
REM	P3P4	Alpha_2	age_ctr	0.00143638	0.000828069	1.73461	27.9611	0.0938232	0.275137
REM	P3P4	Alpha_2	groupLANGUAGE DELAY:age_ctr	-0.000628318	0.00161407	-0.389276	28.0661	0.70001	0.839285
REM	P3P4	Beta_1	groupLANGUAGE DELAY	0.0781035	0.0279412	2.79528	64.9438	0.0068112	0.0680689
REM	P3P4	Beta_1	age_ctr	0.00172138	0.000951863	1.80843	29.3964	0.0807805	0.257781
REM	P3P4	Beta_1	groupLANGUAGE DELAY:age_ctr	-0.00145978	0.0018552	-0.786858	29.5606	0.437628	0.646645
REM	P3P4	Beta_2	groupLANGUAGE DELAY	0.0781696	0.0266927	2.9285	66.771	0.00465502	0.0545469
REM	P3P4	Beta_2	age_ctr	0.00111607	0.00101865	1.09563	38.5294	0.28004	0.500175
REM	P3P4	Beta_2	groupLANGUAGE DELAY:age_ctr	-0.00104611	0.00198299	-0.527542	39.2415	0.600788	0.778216
REM	P3P4	Beta_3	groupLANGUAGE DELAY	0.0817478	0.0349307	2.34028	66.9986	0.0222557	0.144142
REM	P3P4	Beta_3	age_ctr	0.000664456	0.00139398	0.476661	45.5315	0.635884	0.794649
REM	P3P4	Beta_3	groupLANGUAGE DELAY:age_ctr	0.00082246	0.00271034	0.303453	46.5946	0.762896	0.866699
REM	P4Fz	Delta	groupLANGUAGE DELAY	0.0450062	0.0228895	1.96624	65.0907	0.053538	0.224126
REM	P4Fz	Delta	age_ctr	0.000277147	0.000793061	0.349466	28.5447	0.729305	0.852291
REM	P4Fz	Delta	groupLANGUAGE DELAY:age_ctr	-0.0013074	0.00154556	-0.845907	28.7551	0.404589	0.621253
REM	P4Fz	Theta	groupLANGUAGE DELAY	0.0459176	0.0181745	2.52649	66.9999	0.0138894	0.115968
REM	P4Fz	Theta	age_ctr	0.00101868	0.00072854	1.39825	32.6772	0.171458	0.384532
REM	P4Fz	Theta	groupLANGUAGE DELAY:age_ctr	-0.00124224	0.00141628	-0.877115	33.9816	0.386583	0.600677
REM	P4Fz	Alpha_1	groupLANGUAGE DELAY	0.0375901	0.0127375	2.95115	66.3797	0.00437153	0.0531486
REM	P4Fz	Alpha_1	age_ctr	0.00138466	0.000469778	2.94747	35.337	0.00564403	0.0620843
REM	P4Fz	Alpha_1	groupLANGUAGE DELAY:age_ctr	-0.00133075	0.000915024	-1.45433	35.8215	0.154561	0.364323
REM	P4Fz	Alpha_2	groupLANGUAGE DELAY	0.0437639	0.0127873	3.42245	62.1495	0.00110292	0.0238852
REM	P4Fz	Alpha_2	age_ctr	0.00172886	0.00037823	4.57091	25.0038	0.000113284	0.0103126
REM	P4Fz	Alpha_2	groupLANGUAGE DELAY:age_ctr	-0.00202004	0.000737293	-2.7398	24.9708	0.0111831	0.0956773
REM	P4Fz	Beta_1	groupLANGUAGE DELAY	0.0315982	0.0161193	1.96027	65.3513	0.0542302	0.224126
REM	P4Fz	Beta_1	age_ctr	0.00159766	0.000554281	2.8824	32.0356	0.00699228	0.0680689
REM	P4Fz	Beta_1	groupLANGUAGE DELAY:age_ctr	-0.00193743	0.00108026	-1.79349	32.2275	0.0822837	0.259194
REM	P4Fz	Beta_2	groupLANGUAGE DELAY	0.0328453	0.0177541	1.85001	66.8074	0.0687346	0.246804
REM	P4Fz	Beta_2	age_ctr	0.00134456	0.00067765	1.98415	41.2378	0.0539212	0.224126
REM	P4Fz	Beta_2	groupLANGUAGE DELAY:age_ctr	-0.00120373	0.00131917	-0.912489	41.9277	0.366729	0.585583
REM	P4Fz	Beta_3	groupLANGUAGE DELAY	0.0459347	0.0256875	1.78821	66.9523	0.0782666	0.256872
REM	P4Fz	Beta_3	age_ctr	0.000798202	0.0010027	0.796052	46.395	0.430057	0.640923
REM	P4Fz	Beta_3	groupLANGUAGE DELAY:age_ctr	-0.00018043	0.00195092	-0.0924848	47.1982	0.926704	0.969547
SWS	C3C4	Delta	groupLANGUAGE DELAY	0.090131	0.0272682	3.30535	71.4834	0.00148529	0.0278191
SWS	C3C4	Delta	age_ctr	-0.00161862	0.000875319	-1.84918	39.1659	0.0719896	0.251539
SWS	C3C4	Delta	groupLANGUAGE DELAY:age_ctr	0.000167878	0.00160823	0.104387	38.3183	0.917407	0.966205
SWS	C3C4	Theta	groupLANGUAGE DELAY	0.112401	0.0370868	3.03077	69.4637	0.0034255	0.0456513
SWS	C3C4	Theta	age_ctr	0.000358801	0.001196	0.300002	34.4408	0.765979	0.867953
SWS	C3C4	Theta	groupLANGUAGE DELAY:age_ctr	-0.000929265	0.00219757	-0.42286	33.6032	0.675091	0.815049
SWS	C3C4	Alpha_1	groupLANGUAGE DELAY	0.112013	0.0285245	3.92689	64.9509	0.000210826	0.0104359
SWS	C3C4	Alpha_1	age_ctr	0.000598565	0.000832764	0.718769	31.4453	0.477591	0.683823
SWS	C3C4	Alpha_1	groupLANGUAGE DELAY:age_ctr	-0.000738546	0.00152806	-0.483323	30.8148	0.632283	0.794649
SWS	C3C4	Alpha_2	groupLANGUAGE DELAY	0.0839427	0.0248842	3.37334	80.9664	0.00114147	0.0239708
SWS	C3C4	Alpha_2	age_ctr	0.0025936	0.00104234	2.48826	53.71	0.0159713	0.122092
SWS	C3C4	Alpha_2	groupLANGUAGE DELAY:age_ctr	-0.00155876	0.00192863	-0.80822	52.0238	0.422645	0.639504
SWS	C3C4	Beta_1	groupLANGUAGE DELAY	0.0441189	0.0225862	1.95336	78.6533	0.0543336	0.224126
SWS	C3C4	Beta_1	age_ctr	0.00583246	0.000860762	6.77593	47.6413	1.67954e-08	1.16392e-05
SWS	C3C4	Beta_1	groupLANGUAGE DELAY:age_ctr	-0.000860809	0.00158725	-0.542329	46.2972	0.590193	0.773164
SWS	C3C4	Beta_2	groupLANGUAGE DELAY	0.0617016	0.0178907	3.44881	73.6717	0.000934653	0.0222653
SWS	C3C4	Beta_2	age_ctr	0.00155774	0.000616874	2.52521	39.4044	0.0156941	0.122092
SWS	C3C4	Beta_2	groupLANGUAGE DELAY:age_ctr	0.000180668	0.00113481	0.159205	38.3754	0.874342	0.942331
SWS	C3C4	Beta_3	groupLANGUAGE DELAY	0.0536981	0.0338415	1.58675	77.9192	0.116619	0.306066
SWS	C3C4	Beta_3	age_ctr	0.00135681	0.00128851	1.05301	42.2543	0.29832	0.518135
SWS	C3C4	Beta_3	groupLANGUAGE DELAY:age_ctr	-7.33192e-05	0.00237595	-0.030859	40.8799	0.975532	0.993512
SWS	CzPz	Delta	groupLANGUAGE DELAY	0.161181	0.0486045	3.31618	75.3316	0.00140617	0.0272405
SWS	CzPz	Delta	age_ctr	0.00190375	0.00175935	1.08207	39.1154	0.285846	0.502769
SWS	CzPz	Delta	groupLANGUAGE DELAY:age_ctr	5.66121e-05	0.00323991	0.0174734	37.9349	0.986151	0.993512
SWS	CzPz	Theta	groupLANGUAGE DELAY	0.162109	0.0495826	3.26947	72.8503	0.00164659	0.0296418
SWS	CzPz	Theta	age_ctr	0.0058751	0.00181125	3.24367	29.9088	0.0028996	0.0410086
SWS	CzPz	Theta	groupLANGUAGE DELAY:age_ctr	-0.00272866	0.00333621	-0.817892	28.7857	0.420138	0.638425
SWS	CzPz	Alpha_1	groupLANGUAGE DELAY	0.153616	0.03991	3.84906	71.3994	0.000255684	0.0118126
SWS	CzPz	Alpha_1	age_ctr	0.00234886	0.00135957	1.72765	34.5036	0.0929933	0.275137
SWS	CzPz	Alpha_1	groupLANGUAGE DELAY:age_ctr	-0.00138619	0.0025005	-0.554365	33.5325	0.583008	0.768108
SWS	CzPz	Alpha_2	groupLANGUAGE DELAY	0.17016	0.0387063	4.39618	72.4326	3.70764e-05	0.00513878
SWS	CzPz	Alpha_2	age_ctr	0.00286863	0.00132251	2.16907	36.7886	0.0366136	0.189353
SWS	CzPz	Alpha_2	groupLANGUAGE DELAY:age_ctr	-0.0027367	0.00243249	-1.12506	35.7945	0.268051	0.495059
SWS	CzPz	Beta_1	groupLANGUAGE DELAY	0.183503	0.0457284	4.01288	80.2376	0.00013393	0.0103126
SWS	CzPz	Beta_1	age_ctr	-0.000821098	0.00184783	-0.444357	45.8243	0.658876	0.805293
SWS	CzPz	Beta_1	groupLANGUAGE DELAY:age_ctr	0.00233155	0.00341396	0.682946	44.1882	0.498206	0.704606
SWS	CzPz	Beta_2	groupLANGUAGE DELAY	0.199358	0.0452269	4.40795	73.8294	3.48245e-05	0.00513878
SWS	CzPz	Beta_2	age_ctr	-0.000416133	0.00163095	-0.255147	34.5418	0.800123	0.892589
SWS	CzPz	Beta_2	groupLANGUAGE DELAY:age_ctr	-0.000452535	0.0030032	-0.150684	33.4018	0.881131	0.945238
SWS	CzPz	Beta_3	groupLANGUAGE DELAY	0.179439	0.0536839	3.34252	78.5492	0.00127357	0.0259583
SWS	CzPz	Beta_3	age_ctr	0.00339196	0.00210425	1.61196	37.8696	0.115274	0.306066
SWS	CzPz	Beta_3	groupLANGUAGE DELAY:age_ctr	-0.00233008	0.00388356	-0.599984	36.3757	0.552236	0.748342
SWS	F3F4	Delta	groupLANGUAGE DELAY	0.0910798	0.0375128	2.42796	69.215	0.0177878	0.128405
SWS	F3F4	Delta	age_ctr	-0.00532016	0.00117309	-4.53518	35.7271	6.24192e-05	0.00720942
SWS	F3F4	Delta	groupLANGUAGE DELAY:age_ctr	-0.000493188	0.00215447	-0.228914	34.9469	0.82027	0.906557
SWS	F3F4	Theta	groupLANGUAGE DELAY	0.134609	0.0445891	3.01887	66.4363	0.00359668	0.0464812
SWS	F3F4	Theta	age_ctr	-0.000400729	0.00123957	-0.323281	35.4223	0.748383	0.861511
SWS	F3F4	Theta	groupLANGUAGE DELAY:age_ctr	-0.00233128	0.00227328	-1.02551	34.842	0.312188	0.532873
SWS	F3F4	Alpha_1	groupLANGUAGE DELAY	0.119886	0.0398604	3.00765	61.1298	0.00381847	0.0481127
SWS	F3F4	Alpha_1	age_ctr	0.0014239	0.000981287	1.45105	30.5909	0.156943	0.367438
SWS	F3F4	Alpha_1	groupLANGUAGE DELAY:age_ctr	-0.00300571	0.00179766	-1.67201	30.1754	0.104861	0.291842
SWS	F3F4	Alpha_2	groupLANGUAGE DELAY	0.0806032	0.0304744	2.64495	78.2269	0.00987097	0.0855073
SWS	F3F4	Alpha_2	age_ctr	0.000981303	0.0011673	0.840661	42.8567	0.405204	0.621253
SWS	F3F4	Alpha_2	groupLANGUAGE DELAY:age_ctr	-0.00269504	0.00215282	-1.25186	41.4582	0.217637	0.44564
SWS	F3F4	Beta_1	groupLANGUAGE DELAY	0.00824145	0.022455	0.367021	76.3384	0.714619	0.849452
SWS	F3F4	Beta_1	age_ctr	1.95531e-05	0.000818003	0.0239035	42.3615	0.981042	0.993512
SWS	F3F4	Beta_1	groupLANGUAGE DELAY:age_ctr	0.000182038	0.00150661	0.120826	41.1572	0.904417	0.959817
SWS	F3F4	Beta_2	groupLANGUAGE DELAY	-0.0141236	0.0225831	-0.625405	70.3601	0.533729	0.733877
SWS	F3F4	Beta_2	age_ctr	-0.000603155	0.000722014	-0.835379	36.8443	0.408889	0.624811
SWS	F3F4	Beta_2	groupLANGUAGE DELAY:age_ctr	0.000141803	0.00132648	0.106902	36.0126	0.91546	0.965622
SWS	F3F4	Beta_3	groupLANGUAGE DELAY	0.0319594	0.0355271	0.899577	74.6601	0.371238	0.588109
SWS	F3F4	Beta_3	age_ctr	-0.00155296	0.00123907	-1.25333	41.4117	0.217118	0.44564
SWS	F3F4	Beta_3	groupLANGUAGE DELAY:age_ctr	8.14567e-05	0.00227995	0.0357275	40.3477	0.971676	0.99171
SWS	F3P3	Delta	groupLANGUAGE DELAY	0.0622149	0.0294618	2.11171	76.7282	0.0379662	0.190657
SWS	F3P3	Delta	age_ctr	-0.000445909	0.00107766	-0.413776	43.5655	0.681068	0.820835
SWS	F3P3	Delta	groupLANGUAGE DELAY:age_ctr	0.000966833	0.00198505	0.487058	42.3499	0.628729	0.793898
SWS	F3P3	Theta	groupLANGUAGE DELAY	0.0878394	0.0320697	2.73902	65.6319	0.00792598	0.0742257
SWS	F3P3	Theta	age_ctr	0.00338622	0.000966847	3.50233	31.2179	0.00141509	0.0272405
SWS	F3P3	Theta	groupLANGUAGE DELAY:age_ctr	-0.00203724	0.0017748	-1.14787	30.5365	0.259936	0.490832
SWS	F3P3	Alpha_1	groupLANGUAGE DELAY	0.0600125	0.0224914	2.66824	68.6002	0.009507	0.0833968
SWS	F3P3	Alpha_1	age_ctr	2.77816e-05	0.000696949	0.0398617	35.0098	0.96843	0.991317
SWS	F3P3	Alpha_1	groupLANGUAGE DELAY:age_ctr	0.000472291	0.00127984	0.369024	34.2515	0.714381	0.849452
SWS	F3P3	Alpha_2	groupLANGUAGE DELAY	0.0486521	0.0226767	2.14547	80.9995	0.0349099	0.189353
SWS	F3P3	Alpha_2	age_ctr	0.00172133	0.000958554	1.79575	53.9641	0.0781333	0.256872
SWS	F3P3	Alpha_2	groupLANGUAGE DELAY:age_ctr	-0.000818444	0.00177437	-0.461259	52.2346	0.646528	0.798652
SWS	F3P3	Beta_1	groupLANGUAGE DELAY	-0.0124692	0.0202115	-0.616932	81	0.53901	0.736753
SWS	F3P3	Beta_1	age_ctr	1.3225e-05	0.000878628	0.0150519	81	0.988028	0.993512
SWS	F3P3	Beta_1	groupLANGUAGE DELAY:age_ctr	0.00280837	0.00162883	1.72416	81	0.0884935	0.272492
SWS	F3P3	Beta_2	groupLANGUAGE DELAY	0.0186856	0.0157876	1.18356	74.5452	0.240349	0.471846
SWS	F3P3	Beta_2	age_ctr	-0.000459383	0.000573553	-0.800943	35.7408	0.428457	0.640923
SWS	F3P3	Beta_2	groupLANGUAGE DELAY:age_ctr	0.0026325	0.00105631	2.49217	34.5657	0.0176457	0.128405
SWS	F3P3	Beta_3	groupLANGUAGE DELAY	0.0640737	0.0303421	2.11171	77.2219	0.0379454	0.190657
SWS	F3P3	Beta_3	age_ctr	0.00159887	0.00115293	1.38678	38.4565	0.173495	0.386599
SWS	F3P3	Beta_3	groupLANGUAGE DELAY:age_ctr	-0.000570369	0.00212583	-0.268304	37.0958	0.789952	0.885992
SWS	F4P4	Delta	groupLANGUAGE DELAY	0.0475047	0.0262452	1.81003	73.349	0.0743871	0.252426
SWS	F4P4	Delta	age_ctr	0.000467598	0.000938602	0.498186	34.2612	0.621536	0.793231
SWS	F4P4	Delta	groupLANGUAGE DELAY:age_ctr	-4.18436e-05	0.00172799	-0.0242151	33.1507	0.980826	0.993512
SWS	F4P4	Theta	groupLANGUAGE DELAY	0.0676101	0.0289447	2.33584	76.7554	0.0221122	0.144142
SWS	F4P4	Theta	age_ctr	0.0032672	0.00109239	2.99088	37.6127	0.00488667	0.0555157
SWS	F4P4	Theta	groupLANGUAGE DELAY:age_ctr	-0.000862461	0.00201381	-0.428273	36.284	0.670984	0.812923
SWS	F4P4	Alpha_1	groupLANGUAGE DELAY	0.0395051	0.0198683	1.98835	68.3487	0.0507791	0.219937
SWS	F4P4	Alpha_1	age_ctr	0.000301663	0.00062917	0.479462	33.3848	0.634736	0.794649
SWS	F4P4	Alpha_1	groupLANGUAGE DELAY:age_ctr	0.000153918	0.00115574	0.133177	32.5935	0.894872	0.95305
SWS	F4P4	Alpha_2	groupLANGUAGE DELAY	0.0429665	0.0204266	2.10345	80.9971	0.0385291	0.19167
SWS	F4P4	Alpha_2	age_ctr	0.00162266	0.000866835	1.87194	52.6898	0.0667704	0.246348
SWS	F4P4	Alpha_2	groupLANGUAGE DELAY:age_ctr	-0.00144381	0.0016049	-0.899629	50.9017	0.372554	0.588109
SWS	F4P4	Beta_1	groupLANGUAGE DELAY	-0.00819622	0.0168968	-0.485076	81	0.628932	0.793898
SWS	F4P4	Beta_1	age_ctr	0.000325812	0.000734531	0.443564	81	0.65854	0.805293
SWS	F4P4	Beta_1	groupLANGUAGE DELAY:age_ctr	0.00150323	0.0013617	1.10394	81	0.27289	0.495059
SWS	F4P4	Beta_2	groupLANGUAGE DELAY	0.0103614	0.015637	0.662622	80.1323	0.509474	0.711826
SWS	F4P4	Beta_2	age_ctr	-0.000785382	0.000640597	-1.22601	31.2624	0.229348	0.458036
SWS	F4P4	Beta_2	groupLANGUAGE DELAY:age_ctr	0.00128378	0.00118417	1.08413	29.638	0.28705	0.503609
SWS	F4P4	Beta_3	groupLANGUAGE DELAY	0.0599572	0.0300901	1.99259	79.9684	0.0497185	0.216697
SWS	F4P4	Beta_3	age_ctr	0.00130847	0.00120981	1.08155	43.0841	0.285469	0.502769
SWS	F4P4	Beta_3	groupLANGUAGE DELAY:age_ctr	-0.00107405	0.00223476	-0.480612	41.4571	0.633319	0.794649
SWS	F4Pz	Delta	groupLANGUAGE DELAY	0.0438759	0.0215493	2.03607	69.895	0.045535	0.206247
SWS	F4Pz	Delta	age_ctr	-0.000509534	0.000669088	-0.761535	37.4903	0.451102	0.659522
SWS	F4Pz	Delta	groupLANGUAGE DELAY:age_ctr	-0.000145363	0.00122871	-0.118305	36.7172	0.906471	0.960526
SWS	F4Pz	Theta	groupLANGUAGE DELAY	0.0810901	0.0248549	3.26254	74.4533	0.00166815	0.0296418
SWS	F4Pz	Theta	age_ctr	0.00260132	0.000924283	2.81442	31.5052	0.00835047	0.0761431
SWS	F4Pz	Theta	groupLANGUAGE DELAY:age_ctr	-0.00193204	0.00170324	-1.13433	30.2962	0.265551	0.49329
SWS	F4Pz	Alpha_1	groupLANGUAGE DELAY	0.0652091	0.0169734	3.84184	63.8069	0.000283636	0.0120016
SWS	F4Pz	Alpha_1	age_ctr	0.000287791	0.000503381	0.571717	29.2177	0.571886	0.762149
SWS	F4Pz	Alpha_1	groupLANGUAGE DELAY:age_ctr	-0.000601909	0.000923844	-0.651526	28.5817	0.519912	0.722042
SWS	F4Pz	Alpha_2	groupLANGUAGE DELAY	0.0511867	0.0163469	3.13128	80.9515	0.0024219	0.039032
SWS	F4Pz	Alpha_2	age_ctr	0.00136331	0.000683868	1.99352	50.9843	0.0515675	0.221964
SWS	F4Pz	Alpha_2	groupLANGUAGE DELAY:age_ctr	-0.001201	0.00126529	-0.94919	49.2365	0.34716	0.566075
SWS	F4Pz	Beta_1	groupLANGUAGE DELAY	-0.00782593	0.0173409	-0.451299	80.9737	0.652981	0.803758
SWS	F4Pz	Beta_1	age_ctr	0.00143999	0.000740157	1.94553	54.5565	0.0568715	0.228964
SWS	F4Pz	Beta_1	groupLANGUAGE DELAY:age_ctr	0.00222604	0.00137076	1.62395	52.7906	0.110344	0.297542
SWS	F4Pz	Beta_2	groupLANGUAGE DELAY	0.0285766	0.0158673	1.80097	80.5434	0.0754508	0.25283
SWS	F4Pz	Beta_2	age_ctr	0.000118972	0.000647637	0.183701	47.889	0.855023	0.931653
SWS	F4Pz	Beta_2	groupLANGUAGE DELAY:age_ctr	0.00139781	0.001197	1.16776	46.2232	0.248894	0.478081
SWS	F4Pz	Beta_3	groupLANGUAGE DELAY	0.0610381	0.0330055	1.84933	80.754	0.0680686	0.246503
SWS	F4Pz	Beta_3	age_ctr	0.000763572	0.00136108	0.561004	48.5445	0.577375	0.764136
SWS	F4Pz	Beta_3	groupLANGUAGE DELAY:age_ctr	4.0115e-05	0.00251668	0.0159396	46.8319	0.98735	0.993512
SWS	FzCz	Delta	groupLANGUAGE DELAY	0.101565	0.0455448	2.23	69.9197	0.0289603	0.168651
SWS	FzCz	Delta	age_ctr	-0.000962325	0.00142068	-0.677372	37.3004	0.50235	0.707579
SWS	FzCz	Delta	groupLANGUAGE DELAY:age_ctr	-0.0013371	0.00260909	-0.512476	36.5187	0.611404	0.789018
SWS	FzCz	Theta	groupLANGUAGE DELAY	0.176051	0.0471588	3.73315	70.9667	0.000378317	0.0145652
SWS	FzCz	Theta	age_ctr	0.00134508	0.00152979	0.879256	37.2762	0.384895	0.599399
SWS	FzCz	Theta	groupLANGUAGE DELAY:age_ctr	-0.00351788	0.00281116	-1.2514	36.4102	0.21877	0.44564
SWS	FzCz	Alpha_1	groupLANGUAGE DELAY	0.169676	0.0371997	4.56122	77.1622	1.88353e-05	0.00435094
SWS	FzCz	Alpha_1	age_ctr	0.00228723	0.00140407	1.629	39.7333	0.111217	0.298734
SWS	FzCz	Alpha_1	groupLANGUAGE DELAY:age_ctr	-0.00155024	0.00258841	-0.598916	38.3955	0.552747	0.748342
SWS	FzCz	Alpha_2	groupLANGUAGE DELAY	0.138302	0.0352598	3.92238	77.9864	0.000187424	0.0104359
SWS	FzCz	Alpha_2	age_ctr	0.00501165	0.00133065	3.76633	44.8628	0.000479888	0.0150712
SWS	FzCz	Alpha_2	groupLANGUAGE DELAY:age_ctr	-0.00298058	0.00245304	-1.21506	43.5351	0.230893	0.458229
SWS	FzCz	Beta_1	groupLANGUAGE DELAY	0.0141897	0.0476208	0.297972	79.2224	0.766504	0.867953
SWS	FzCz	Beta_1	age_ctr	0.0120165	0.00185332	6.48379	47.1147	4.9185e-08	1.70426e-05
SWS	FzCz	Beta_1	groupLANGUAGE DELAY:age_ctr	-0.0025562	0.00341967	-0.747499	45.6746	0.458594	0.663477
SWS	FzCz	Beta_2	groupLANGUAGE DELAY	0.0746489	0.0459085	1.62604	71.9316	0.108316	0.296327
SWS	FzCz	Beta_2	age_ctr	0.0063509	0.00151967	4.17914	38.1569	0.000164451	0.0104359
SWS	FzCz	Beta_2	groupLANGUAGE DELAY:age_ctr	-0.00112578	0.0027935	-0.402998	37.2396	0.689254	0.827822
SWS	FzCz	Beta_3	groupLANGUAGE DELAY	0.115587	0.0487918	2.36897	73.1743	0.0204783	0.141915
SWS	FzCz	Beta_3	age_ctr	0.00362139	0.00165161	2.19264	39.6657	0.0342612	0.189353
SWS	FzCz	Beta_3	groupLANGUAGE DELAY:age_ctr	-0.00154119	0.00303726	-0.507428	38.6874	0.614735	0.791843
SWS	P3F7	Delta	groupLANGUAGE DELAY	0.0226635	0.0204776	1.10674	78.1579	0.271799	0.495059
SWS	P3F7	Delta	age_ctr	-0.000535725	0.00077176	-0.69416	46.3739	0.491045	0.697324
SWS	P3F7	Delta	groupLANGUAGE DELAY:age_ctr	-0.000185846	0.00142268	-0.130631	45.0626	0.896649	0.95305
SWS	P3F7	Theta	groupLANGUAGE DELAY	0.059466	0.0203619	2.92046	78.9789	0.00455401	0.0544125
SWS	P3F7	Theta	age_ctr	0.00111802	0.000788016	1.41878	46.3463	0.162653	0.374997
SWS	P3F7	Theta	groupLANGUAGE DELAY:age_ctr	-0.00150882	0.00145377	-1.03787	44.9236	0.304885	0.525887
SWS	P3F7	Alpha_1	groupLANGUAGE DELAY	0.0363164	0.0154398	2.35213	80.0198	0.0211245	0.143522
SWS	P3F7	Alpha_1	age_ctr	0.000116795	0.000614578	0.190041	49.7348	0.85005	0.927693
SWS	P3F7	Alpha_1	groupLANGUAGE DELAY:age_ctr	-0.000432445	0.00113484	-0.381061	48.225	0.704831	0.842152
SWS	P3F7	Alpha_2	groupLANGUAGE DELAY	0.0202115	0.0145269	1.39132	81	0.167939	0.381707
SWS	P3F7	Alpha_2	age_ctr	0.00091469	0.000631506	1.44843	81	0.151358	0.363607
SWS	P3F7	Alpha_2	groupLANGUAGE DELAY:age_ctr	-0.00131298	0.00117071	-1.12153	81	0.265377	0.49329
SWS	P3F7	Beta_1	groupLANGUAGE DELAY	-0.00869272	0.0166636	-0.52166	61.6306	0.603777	0.780629
SWS	P3F7	Beta_1	age_ctr	0.000788446	0.000520229	1.51557	24.334	0.14251	0.351458
SWS	P3F7	Beta_1	groupLANGUAGE DELAY:age_ctr	0.000259599	0.00095542	0.271712	23.6753	0.788199	0.885992
SWS	P3F7	Beta_2	groupLANGUAGE DELAY	0.0225301	0.013424	1.67834	70.8585	0.0976859	0.279737
SWS	P3F7	Beta_2	age_ctr	0.00054206	0.00043593	1.24346	36.9586	0.22153	0.44889
SWS	P3F7	Beta_2	groupLANGUAGE DELAY:age_ctr	0.000423054	0.000801085	0.528101	36.0914	0.600662	0.778216
SWS	P3F7	Beta_3	groupLANGUAGE DELAY	0.0540831	0.0314741	1.71834	80.6823	0.0895704	0.272492
SWS	P3F7	Beta_3	age_ctr	0.00126688	0.00129838	0.975737	42.9544	0.334658	0.555832
SWS	P3F7	Beta_3	groupLANGUAGE DELAY:age_ctr	-0.00327876	0.0024008	-1.3657	41.1868	0.179447	0.393533
SWS	P3Fz	Delta	groupLANGUAGE DELAY	0.0687022	0.0252517	2.7207	75.7793	0.00807599	0.0746221
SWS	P3Fz	Delta	age_ctr	0.000363455	0.000896729	0.405311	43.5223	0.687234	0.826829
SWS	P3Fz	Delta	groupLANGUAGE DELAY:age_ctr	0.000601936	0.00165065	0.364666	42.4065	0.717173	0.849806
SWS	P3Fz	Theta	groupLANGUAGE DELAY	0.0905696	0.0237725	3.80985	70.4327	0.000294412	0.0120016
SWS	P3Fz	Theta	age_ctr	0.00316922	0.00076288	4.15428	36.7736	0.000186227	0.0104359
SWS	P3Fz	Theta	groupLANGUAGE DELAY:age_ctr	-0.00187036	0.00140164	-1.33441	35.934	0.190463	0.412471
SWS	P3Fz	Alpha_1	groupLANGUAGE DELAY	0.0671403	0.0187813	3.57486	67.767	0.000651539	0.017366
SWS	P3Fz	Alpha_1	age_ctr	0.000461334	0.00057505	0.802249	34.0638	0.42797	0.640923
SWS	P3Fz	Alpha_1	groupLANGUAGE DELAY:age_ctr	-1.43844e-05	0.00105581	-0.013624	33.3338	0.989211	0.993512
SWS	P3Fz	Alpha_2	groupLANGUAGE DELAY	0.0564672	0.0194329	2.90576	80.9974	0.00472267	0.0545469
SWS	P3Fz	Alpha_2	age_ctr	0.00163101	0.000824786	1.97749	56.6184	0.0528616	0.22412
SWS	P3Fz	Alpha_2	groupLANGUAGE DELAY:age_ctr	-0.000852109	0.00152706	-0.558007	54.955	0.579106	0.76442
SWS	P3Fz	Beta_1	groupLANGUAGE DELAY	-0.00913023	0.018542	-0.492407	80.6529	0.62377	0.793898
SWS	P3Fz	Beta_1	age_ctr	0.000501263	0.000803291	0.624011	46.547	0.535667	0.735015
SWS	P3Fz	Beta_1	groupLANGUAGE DELAY:age_ctr	0.00293611	0.00148888	1.97203	44.5103	0.0548394	0.224874
SWS	P3Fz	Beta_2	groupLANGUAGE DELAY	0.0268311	0.0144621	1.85527	77.5046	0.0673607	0.246348
SWS	P3Fz	Beta_2	age_ctr	-8.42217e-05	0.000549502	-0.153269	40.116	0.878954	0.944365
SWS	P3Fz	Beta_2	groupLANGUAGE DELAY:age_ctr	0.00206098	0.0010132	2.03414	38.7502	0.0488233	0.214143
SWS	P3Fz	Beta_3	groupLANGUAGE DELAY	0.0685346	0.0321838	2.12948	79.9658	0.0362907	0.189353
SWS	P3Fz	Beta_3	age_ctr	0.00142613	0.00129529	1.10101	42.3804	0.277107	0.4975
SWS	P3Fz	Beta_3	groupLANGUAGE DELAY:age_ctr	-0.000312707	0.00239275	-0.130689	40.7461	0.896665	0.95305
SWS	P3P4	Delta	groupLANGUAGE DELAY	0.0999956	0.029225	3.42158	80.1627	0.000982512	0.0222653
SWS	P3P4	Delta	age_ctr	0.00196833	0.00118255	1.66448	42.9376	0.103299	0.290904
SWS	P3P4	Delta	groupLANGUAGE DELAY:age_ctr	-0.00171361	0.00218493	-0.784287	41.2765	0.43735	0.646645
SWS	P3P4	Theta	groupLANGUAGE DELAY	0.0662582	0.0301051	2.2009	75.7441	0.0307901	0.176343
SWS	P3P4	Theta	age_ctr	0.00102044	0.00113805	0.896655	32.7263	0.376452	0.590229
SWS	P3P4	Theta	groupLANGUAGE DELAY:age_ctr	-0.00014361	0.00209809	-0.068448	31.4387	0.945863	0.984208
SWS	P3P4	Alpha_1	groupLANGUAGE DELAY	0.0730232	0.0242289	3.01389	68.0125	0.00362191	0.0464812
SWS	P3P4	Alpha_1	age_ctr	0.000434499	0.000765714	0.567443	32.8869	0.574267	0.763852
SWS	P3P4	Alpha_1	groupLANGUAGE DELAY:age_ctr	-0.000512703	0.00140652	-0.36452	32.1036	0.71786	0.849806
SWS	P3P4	Alpha_2	groupLANGUAGE DELAY	0.0730937	0.0213974	3.41601	80.9821	0.000995996	0.0222653
SWS	P3P4	Alpha_2	age_ctr	0.00132436	0.000910858	1.45397	47.2452	0.152566	0.364323
SWS	P3P4	Alpha_2	groupLANGUAGE DELAY:age_ctr	-0.00163833	0.00168667	-0.971345	45.3269	0.336532	0.556199
SWS	P3P4	Beta_1	groupLANGUAGE DELAY	0.0606703	0.0191503	3.16811	80.6685	0.00216744	0.0357628
SWS	P3P4	Beta_1	age_ctr	0.000876717	0.00078721	1.1137	46.7178	0.271105	0.495059
SWS	P3P4	Beta_1	groupLANGUAGE DELAY:age_ctr	-8.31589e-05	0.00145539	-0.0571387	44.9982	0.954688	0.988104
SWS	P3P4	Beta_2	groupLANGUAGE DELAY	0.0715272	0.022983	3.11218	63.7456	0.00277897	0.0409444
SWS	P3P4	Beta_2	age_ctr	0.0010138	0.000692546	1.46387	28.508	0.154169	0.364323
SWS	P3P4	Beta_2	groupLANGUAGE DELAY:age_ctr	-0.000895189	0.00127127	-0.704169	27.8534	0.487174	0.693247
SWS	P3P4	Beta_3	groupLANGUAGE DELAY	0.0781416	0.0375446	2.0813	80.9002	0.0405687	0.195237
SWS	P3P4	Beta_3	age_ctr	0.00206802	0.0015753	1.31278	25.8561	0.200791	0.424232
SWS	P3P4	Beta_3	groupLANGUAGE DELAY:age_ctr	-0.0019222	0.00291499	-0.659418	24.2583	0.515839	0.717824
SWS	P4Fz	Delta	groupLANGUAGE DELAY	0.0483639	0.022232	2.17542	74.7716	0.0327596	0.184572
SWS	P4Fz	Delta	age_ctr	0.000728934	0.000803628	0.907055	37.2678	0.370206	0.588109
SWS	P4Fz	Delta	groupLANGUAGE DELAY:age_ctr	0.000396947	0.00147986	0.268232	36.0997	0.790048	0.885992
SWS	P4Fz	Theta	groupLANGUAGE DELAY	0.0555253	0.0232657	2.38657	77.7853	0.0194362	0.137441
SWS	P4Fz	Theta	age_ctr	0.00328277	0.000884357	3.71204	41.7831	0.000601774	0.017366
SWS	P4Fz	Theta	groupLANGUAGE DELAY:age_ctr	-0.000584011	0.00163063	-0.358149	40.415	0.722095	0.849806
SWS	P4Fz	Alpha_1	groupLANGUAGE DELAY	0.0382321	0.0171348	2.23125	72.458	0.0287592	0.168651
SWS	P4Fz	Alpha_1	age_ctr	0.000536774	0.000589259	0.910932	36.241	0.368351	0.586821
SWS	P4Fz	Alpha_1	groupLANGUAGE DELAY:age_ctr	2.0419e-05	0.00108395	0.0188375	35.2321	0.985077	0.993512
SWS	P4Fz	Alpha_2	groupLANGUAGE DELAY	0.0360803	0.0169227	2.13207	80.8367	0.0360371	0.189353
SWS	P4Fz	Alpha_2	age_ctr	0.00142938	0.000699914	2.04222	52.2315	0.0461937	0.206531
SWS	P4Fz	Alpha_2	groupLANGUAGE DELAY:age_ctr	-0.000796852	0.00129433	-0.61565	50.5758	0.540886	0.737863
SWS	P4Fz	Beta_1	groupLANGUAGE DELAY	-0.00995764	0.0174467	-0.570745	80.9578	0.569753	0.760804
SWS	P4Fz	Beta_1	age_ctr	0.000196786	0.00073338	0.268328	33.2348	0.790105	0.885992
SWS	P4Fz	Beta_1	groupLANGUAGE DELAY:age_ctr	0.00200338	0.00135719	1.47612	31.4304	0.149861	0.363124
SWS	P4Fz	Beta_2	groupLANGUAGE DELAY	0.0144815	0.0134104	1.07988	78.8627	0.283489	0.502535
SWS	P4Fz	Beta_2	age_ctr	-0.000286101	0.000522248	-0.547826	43.1188	0.586636	0.771421
SWS	P4Fz	Beta_2	groupLANGUAGE DELAY:age_ctr	0.00163489	0.000963653	1.69655	41.6477	0.0972451	0.27963
SWS	P4Fz	Beta_3	groupLANGUAGE DELAY	0.0572391	0.0300606	1.90413	78.479	0.060559	0.237104
SWS	P4Fz	Beta_3	age_ctr	0.00186437	0.00116542	1.59974	41.21	0.117295	0.306066
SWS	P4Fz	Beta_3	groupLANGUAGE DELAY:age_ctr	-0.000810685	0.00215013	-0.377041	39.7562	0.708149	0.844659
AWAKE	C3C4	Delta	groupLANGUAGE DELAY	0.212273	0.114849	1.84828	56.75	0.0697754	0.249249
AWAKE	C3C4	Delta	age_ctr	0.0012538	0.00375832	0.333606	20.025	0.742145	0.858609
AWAKE	C3C4	Delta	groupLANGUAGE DELAY:age_ctr	-0.00205148	0.00775668	-0.26448	24.5529	0.793618	0.888493
AWAKE	C3C4	Theta	groupLANGUAGE DELAY	0.091658	0.0630114	1.45463	53.3272	0.151634	0.363607
AWAKE	C3C4	Theta	age_ctr	-0.00230706	0.00163473	-1.41128	20.2522	0.173341	0.386599
AWAKE	C3C4	Theta	groupLANGUAGE DELAY:age_ctr	0.00324622	0.0034651	0.936834	23.4567	0.35839	0.578938
AWAKE	C3C4	Alpha_1	groupLANGUAGE DELAY	0.0183851	0.0750293	0.245039	56.6182	0.807312	0.896463
AWAKE	C3C4	Alpha_1	age_ctr	-0.00265044	0.00231548	-1.14466	26.1756	0.262708	0.49329
AWAKE	C3C4	Alpha_1	groupLANGUAGE DELAY:age_ctr	0.0100482	0.0048161	2.08637	30.7074	0.0453442	0.206247
AWAKE	C3C4	Alpha_2	groupLANGUAGE DELAY	0.052516	0.0997443	0.526506	56.5747	0.600595	0.778216
AWAKE	C3C4	Alpha_2	age_ctr	-0.00547235	0.00302212	-1.81077	27.562	0.0810914	0.257781
AWAKE	C3C4	Alpha_2	groupLANGUAGE DELAY:age_ctr	0.00853137	0.00630037	1.35411	31.9873	0.185192	0.404852
AWAKE	C3C4	Beta_1	groupLANGUAGE DELAY	0.00693574	0.112827	0.0614721	57.0183	0.951198	0.988104
AWAKE	C3C4	Beta_1	age_ctr	-0.00342868	0.00355236	-0.965183	28.9273	0.342454	0.560182
AWAKE	C3C4	Beta_1	groupLANGUAGE DELAY:age_ctr	0.0121709	0.00736972	1.65148	33.5361	0.107976	0.296327
AWAKE	C3C4	Beta_2	groupLANGUAGE DELAY	-0.060887	0.121954	-0.499263	56.4592	0.619534	0.793231
AWAKE	C3C4	Beta_2	age_ctr	-0.0044025	0.00368399	-1.19504	26.6885	0.242585	0.474891
AWAKE	C3C4	Beta_2	groupLANGUAGE DELAY:age_ctr	0.0135815	0.00768303	1.76772	31.0991	0.086919	0.271328
AWAKE	C3C4	Beta_3	groupLANGUAGE DELAY	-0.0965994	0.12465	-0.774968	56.5248	0.441589	0.651109
AWAKE	C3C4	Beta_3	age_ctr	-0.0083417	0.00376119	-2.21784	27.4375	0.0350274	0.189353
AWAKE	C3C4	Beta_3	groupLANGUAGE DELAY:age_ctr	0.0136206	0.00784511	1.73619	31.8392	0.0921985	0.275137
AWAKE	CzPz	Delta	groupLANGUAGE DELAY	0.326081	0.112633	2.89508	57.3168	0.00535533	0.0598588
AWAKE	CzPz	Delta	age_ctr	0.00218165	0.00372773	0.58525	21.2182	0.564553	0.757846
AWAKE	CzPz	Delta	groupLANGUAGE DELAY:age_ctr	-0.00270634	0.0076398	-0.354242	26.6059	0.725949	0.85124
AWAKE	CzPz	Theta	groupLANGUAGE DELAY	0.24525	0.0973302	2.51977	53.4475	0.0147656	0.117677
AWAKE	CzPz	Theta	age_ctr	0.00131979	0.00268017	0.492428	17.7341	0.628457	0.793898
AWAKE	CzPz	Theta	groupLANGUAGE DELAY:age_ctr	-1.04658e-05	0.00562753	-0.00185975	21.4715	0.998533	0.998533
AWAKE	CzPz	Alpha_1	groupLANGUAGE DELAY	0.204293	0.112977	1.80828	51.9017	0.0763579	0.253187
AWAKE	CzPz	Alpha_1	age_ctr	0.000713416	0.00289818	0.24616	17.0447	0.808498	0.896463
AWAKE	CzPz	Alpha_1	groupLANGUAGE DELAY:age_ctr	0.00667464	0.0061296	1.08892	20.224	0.288996	0.505743
AWAKE	CzPz	Alpha_2	groupLANGUAGE DELAY	0.246846	0.130448	1.89229	53.1473	0.0639043	0.243328
AWAKE	CzPz	Alpha_2	age_ctr	-0.00255521	0.00335812	-0.760905	19.6572	0.455745	0.663477
AWAKE	CzPz	Alpha_2	groupLANGUAGE DELAY:age_ctr	0.00562725	0.00710001	0.792569	23.0802	0.4361	0.646645
AWAKE	CzPz	Beta_1	groupLANGUAGE DELAY	0.220315	0.143337	1.53704	53.5604	0.13017	0.328028
AWAKE	CzPz	Beta_1	age_ctr	0.000203457	0.00376138	0.0540909	19.9955	0.9574	0.988104
AWAKE	CzPz	Beta_1	groupLANGUAGE DELAY:age_ctr	0.00591571	0.00793773	0.745265	23.5777	0.463477	0.669145
AWAKE	CzPz	Beta_2	groupLANGUAGE DELAY	0.14356	0.159693	0.898979	55.443	0.372552	0.588109
AWAKE	CzPz	Beta_2	age_ctr	-0.0023364	0.00466085	-0.501283	21.1004	0.621361	0.793231
AWAKE	CzPz	Beta_2	groupLANGUAGE DELAY:age_ctr	0.00784043	0.00972012	0.806619	25.5712	0.427325	0.640923
AWAKE	CzPz	Beta_3	groupLANGUAGE DELAY	0.129766	0.160087	0.810596	56.3142	0.42101	0.638425
AWAKE	CzPz	Beta_3	age_ctr	-0.0016574	0.00484878	-0.341817	22.8038	0.735619	0.854026
AWAKE	CzPz	Beta_3	groupLANGUAGE DELAY:age_ctr	0.0032887	0.0100642	0.326772	27.6699	0.746299	0.860542
AWAKE	F3F4	Delta	groupLANGUAGE DELAY	0.257855	0.125149	2.06038	58.9672	0.0437834	0.203637
AWAKE	F3F4	Delta	age_ctr	-0.000449093	0.00470683	-0.0954132	24.3864	0.924766	0.969536
AWAKE	F3F4	Delta	groupLANGUAGE DELAY:age_ctr	-0.00330637	0.00944608	-0.350025	29.9396	0.72877	0.852291
AWAKE	F3F4	Theta	groupLANGUAGE DELAY	0.229499	0.0972534	2.3598	51.3694	0.022121	0.144142
AWAKE	F3F4	Theta	age_ctr	-0.00828219	0.00228888	-3.61845	18.6762	0.00187148	0.0316326
AWAKE	F3F4	Theta	groupLANGUAGE DELAY:age_ctr	0.000720265	0.0048773	0.147677	21.4582	0.883977	0.946825
AWAKE	F3F4	Alpha_1	groupLANGUAGE DELAY	0.244245	0.10736	2.27501	48.9339	0.0273232	0.165922
AWAKE	F3F4	Alpha_1	age_ctr	-0.000931264	0.00210365	-0.44269	18.7435	0.663056	0.807437
AWAKE	F3F4	Alpha_1	groupLANGUAGE DELAY:age_ctr	0.00140595	0.00453657	0.309915	20.6373	0.759734	0.864524
AWAKE	F3F4	Alpha_2	groupLANGUAGE DELAY	0.272468	0.117561	2.31768	50.3752	0.0245675	0.153381
AWAKE	F3F4	Alpha_2	age_ctr	-0.00342929	0.00255409	-1.34266	18.9267	0.195263	0.419669
AWAKE	F3F4	Alpha_2	groupLANGUAGE DELAY:age_ctr	0.00184211	0.00547416	0.33651	21.293	0.73978	0.857304
AWAKE	F3F4	Beta_1	groupLANGUAGE DELAY	0.234819	0.112891	2.08005	51.627	0.0425024	0.201454
AWAKE	F3F4	Beta_1	age_ctr	-0.00339192	0.00266668	-1.27196	19.0762	0.218674	0.44564
AWAKE	F3F4	Beta_1	groupLANGUAGE DELAY:age_ctr	0.00584573	0.0056807	1.02905	21.907	0.314684	0.535814
AWAKE	F3F4	Beta_2	groupLANGUAGE DELAY	0.148815	0.111613	1.33332	48.8771	0.188608	0.409735
AWAKE	F3F4	Beta_2	age_ctr	-0.0035346	0.00218025	-1.62119	18.714	0.121704	0.312288
AWAKE	F3F4	Beta_2	groupLANGUAGE DELAY:age_ctr	0.00907427	0.00470254	1.92965	20.594	0.0675413	0.246348
AWAKE	F3F4	Beta_3	groupLANGUAGE DELAY	0.0899074	0.10806	0.832011	50.398	0.409328	0.624811
AWAKE	F3F4	Beta_3	age_ctr	-0.0046519	0.00235502	-1.97531	18.8926	0.0630266	0.241312
AWAKE	F3F4	Beta_3	groupLANGUAGE DELAY:age_ctr	0.0094295	0.00504644	1.86854	21.2726	0.0755206	0.25283
AWAKE	F3P3	Delta	groupLANGUAGE DELAY	0.208143	0.10726	1.94055	58.2427	0.0571583	0.228964
AWAKE	F3P3	Delta	age_ctr	-0.00380158	0.00380679	-0.998631	19.2046	0.330391	0.555105
AWAKE	F3P3	Delta	groupLANGUAGE DELAY:age_ctr	0.000311271	0.00771494	0.0403465	24.6321	0.968142	0.991317
AWAKE	F3P3	Theta	groupLANGUAGE DELAY	0.212367	0.0957989	2.2168	47.9361	0.0314148	0.178446
AWAKE	F3P3	Theta	age_ctr	-0.00133477	0.0017618	-0.757615	18.3782	0.458286	0.663477
AWAKE	F3P3	Theta	groupLANGUAGE DELAY:age_ctr	0.00215664	0.00381136	0.565844	20.0184	0.577788	0.764136
AWAKE	F3P3	Alpha_1	groupLANGUAGE DELAY	0.184298	0.118833	1.55089	50.0384	0.12723	0.322968
AWAKE	F3P3	Alpha_1	age_ctr	-0.00247557	0.00260738	-0.94945	18.1215	0.354884	0.575959
AWAKE	F3P3	Alpha_1	groupLANGUAGE DELAY:age_ctr	0.00662703	0.00558465	1.18665	20.4874	0.248944	0.478081
AWAKE	F3P3	Alpha_2	groupLANGUAGE DELAY	0.223628	0.128315	1.74281	51.0722	0.087385	0.27156
AWAKE	F3P3	Alpha_2	age_ctr	-0.00496422	0.00300723	-1.65076	18.2357	0.115904	0.306066
AWAKE	F3P3	Alpha_2	groupLANGUAGE DELAY:age_ctr	0.00550744	0.00641014	0.859176	20.9621	0.399962	0.615942
AWAKE	F3P3	Beta_1	groupLANGUAGE DELAY	0.205295	0.129539	1.58482	52.3429	0.119031	0.307794
AWAKE	F3P3	Beta_1	age_ctr	-0.00345249	0.00327606	-1.05385	18.4256	0.305575	0.525887
AWAKE	F3P3	Beta_1	groupLANGUAGE DELAY:age_ctr	0.00673034	0.00693807	0.970059	21.6344	0.342738	0.560182
AWAKE	F3P3	Beta_2	groupLANGUAGE DELAY	0.163543	0.129661	1.26131	52.0832	0.212816	0.440243
AWAKE	F3P3	Beta_2	age_ctr	-0.00336987	0.00320054	-1.05291	18.6729	0.305819	0.525887
AWAKE	F3P3	Beta_2	groupLANGUAGE DELAY:age_ctr	0.00787882	0.00679293	1.15986	21.7443	0.258685	0.489805
AWAKE	F3P3	Beta_3	groupLANGUAGE DELAY	0.137937	0.122147	1.12927	53.1596	0.263854	0.49329
AWAKE	F3P3	Beta_3	age_ctr	-0.00406958	0.00323344	-1.25859	18.6342	0.223719	0.450689
AWAKE	F3P3	Beta_3	groupLANGUAGE DELAY:age_ctr	0.00636796	0.00681761	0.934046	22.1722	0.360341	0.580736
AWAKE	F4P4	Delta	groupLANGUAGE DELAY	0.242	0.112962	2.1423	57	0.0364536	0.189353
AWAKE	F4P4	Delta	age_ctr	-0.001875	0.00434499	-0.431531	57	0.66771	0.810373
AWAKE	F4P4	Delta	groupLANGUAGE DELAY:age_ctr	0.00368154	0.00963065	0.382273	57	0.703681	0.842152
AWAKE	F4P4	Theta	groupLANGUAGE DELAY	0.230892	0.101848	2.26702	46.5206	0.0280798	0.167753
AWAKE	F4P4	Theta	age_ctr	-0.00121821	0.00203103	-0.599798	17.441	0.556354	0.751566
AWAKE	F4P4	Theta	groupLANGUAGE DELAY:age_ctr	0.00327284	0.00486221	0.673118	19.1488	0.508915	0.711826
AWAKE	F4P4	Alpha_1	groupLANGUAGE DELAY	0.213141	0.116377	1.83148	47.8036	0.0732645	0.251894
AWAKE	F4P4	Alpha_1	age_ctr	-0.00294317	0.002563	-1.14833	17.577	0.26622	0.49329
AWAKE	F4P4	Alpha_1	groupLANGUAGE DELAY:age_ctr	0.00726765	0.00610138	1.19115	19.7068	0.247745	0.478081
AWAKE	F4P4	Alpha_2	groupLANGUAGE DELAY	0.262604	0.127403	2.0612	51.0433	0.0443952	0.205106
AWAKE	F4P4	Alpha_2	age_ctr	-0.00469329	0.00335517	-1.39882	18.8812	0.178078	0.39302
AWAKE	F4P4	Alpha_2	groupLANGUAGE DELAY:age_ctr	0.00482758	0.00787716	0.612859	22.1488	0.546212	0.743664
AWAKE	F4P4	Beta_1	groupLANGUAGE DELAY	0.202245	0.124092	1.6298	52.518	0.109127	0.29657
AWAKE	F4P4	Beta_1	age_ctr	-0.00346325	0.00348702	-0.993183	20.1086	0.332422	0.555105
AWAKE	F4P4	Beta_1	groupLANGUAGE DELAY:age_ctr	0.00981041	0.00813278	1.20628	23.9701	0.239481	0.471479
AWAKE	F4P4	Beta_2	groupLANGUAGE DELAY	0.161169	0.124728	1.29216	51.7478	0.202041	0.425576
AWAKE	F4P4	Beta_2	age_ctr	-0.0041552	0.00334259	-1.24311	19.9917	0.22821	0.457079
AWAKE	F4P4	Beta_2	groupLANGUAGE DELAY:age_ctr	0.0108812	0.00783442	1.38889	23.4648	0.177909	0.39302
AWAKE	F4P4	Beta_3	groupLANGUAGE DELAY	0.110544	0.120303	0.918878	51.8389	0.362415	0.582724
AWAKE	F4P4	Beta_3	age_ctr	-0.0046416	0.00316613	-1.46602	20.963	0.157484	0.367463
AWAKE	F4P4	Beta_3	groupLANGUAGE DELAY:age_ctr	0.0105358	0.00743378	1.41728	24.3558	0.169067	0.381707
AWAKE	F4Pz	Delta	groupLANGUAGE DELAY	0.226788	0.107959	2.1007	57.818	0.0400388	0.194034
AWAKE	F4Pz	Delta	age_ctr	-0.00350608	0.00372291	-0.941757	19.808	0.357662	0.578938
AWAKE	F4Pz	Delta	groupLANGUAGE DELAY:age_ctr	-0.00118432	0.00758065	-0.15623	25.2521	0.877094	0.94383
AWAKE	F4Pz	Theta	groupLANGUAGE DELAY	0.178519	0.0970959	1.83858	47.5211	0.0722311	0.251539
AWAKE	F4Pz	Theta	age_ctr	-0.00307012	0.00172623	-1.77851	18.3273	0.0919142	0.275137
AWAKE	F4Pz	Theta	groupLANGUAGE DELAY:age_ctr	-0.000111745	0.00374008	-0.0298776	19.8524	0.976463	0.993512
AWAKE	F4Pz	Alpha_1	groupLANGUAGE DELAY	0.164097	0.108935	1.50637	49.1484	0.138372	0.344935
AWAKE	F4Pz	Alpha_1	age_ctr	-0.00265793	0.00222494	-1.19461	18.2676	0.247521	0.478081
AWAKE	F4Pz	Alpha_1	groupLANGUAGE DELAY:age_ctr	0.00540677	0.00478707	1.12945	20.309	0.271872	0.495059
AWAKE	F4Pz	Alpha_2	groupLANGUAGE DELAY	0.213254	0.123219	1.7307	52.3986	0.0893916	0.272492
AWAKE	F4Pz	Alpha_2	age_ctr	-0.00452385	0.00305184	-1.48233	19.2414	0.154445	0.364323
AWAKE	F4Pz	Alpha_2	groupLANGUAGE DELAY:age_ctr	0.00365922	0.0064754	0.565095	22.3764	0.577631	0.764136
AWAKE	F4Pz	Beta_1	groupLANGUAGE DELAY	0.183392	0.12375	1.48196	53.1759	0.144254	0.352
AWAKE	F4Pz	Beta_1	age_ctr	-0.00284911	0.00320422	-0.889175	19.5139	0.384739	0.599399
AWAKE	F4Pz	Beta_1	groupLANGUAGE DELAY:age_ctr	0.00658781	0.00677083	0.97297	22.9667	0.340705	0.559499
AWAKE	F4Pz	Beta_2	groupLANGUAGE DELAY	0.126089	0.125964	1.00099	52.8402	0.321394	0.544563
AWAKE	F4Pz	Beta_2	age_ctr	-0.00347625	0.00316782	-1.09736	19.7418	0.285688	0.502769
AWAKE	F4Pz	Beta_2	groupLANGUAGE DELAY:age_ctr	0.00835437	0.00671228	1.24464	23.0119	0.225792	0.453547
AWAKE	F4Pz	Beta_3	groupLANGUAGE DELAY	0.07796	0.123982	0.628802	53.4377	0.532157	0.733877
AWAKE	F4Pz	Beta_3	age_ctr	-0.00418861	0.00319551	-1.31078	20.3574	0.204529	0.426923
AWAKE	F4Pz	Beta_3	groupLANGUAGE DELAY:age_ctr	0.00797382	0.00675543	1.18036	23.8369	0.249503	0.478081
AWAKE	FzCz	Delta	groupLANGUAGE DELAY	0.272899	0.108081	2.52496	54.2912	0.0145243	0.117677
AWAKE	FzCz	Delta	age_ctr	0.00377011	0.00299956	1.25689	19.69	0.2235	0.450689
AWAKE	FzCz	Delta	groupLANGUAGE DELAY:age_ctr	-0.00292807	0.0062927	-0.465312	23.6631	0.645962	0.798652
AWAKE	FzCz	Theta	groupLANGUAGE DELAY	0.209138	0.108499	1.92756	53.9519	0.0591814	0.233966
AWAKE	FzCz	Theta	age_ctr	-0.0057156	0.00304144	-1.87924	18.2508	0.0762763	0.253187
AWAKE	FzCz	Theta	groupLANGUAGE DELAY:age_ctr	0.00286274	0.00637334	0.449174	22.1711	0.657666	0.805293
AWAKE	FzCz	Alpha_1	groupLANGUAGE DELAY	0.331227	0.110157	3.00687	54.7389	0.00398043	0.0492578
AWAKE	FzCz	Alpha_1	age_ctr	0.00359368	0.00320064	1.1228	18.801	0.275657	0.496386
AWAKE	FzCz	Alpha_1	groupLANGUAGE DELAY:age_ctr	-0.00427735	0.00667858	-0.640458	23.0467	0.528192	0.732074
AWAKE	FzCz	Alpha_2	groupLANGUAGE DELAY	0.354734	0.126164	2.81168	54.6857	0.00682895	0.0680689
AWAKE	FzCz	Alpha_2	age_ctr	0.00230585	0.00366324	0.629458	18.6668	0.536678	0.735015
AWAKE	FzCz	Alpha_2	groupLANGUAGE DELAY:age_ctr	-0.00237854	0.00764448	-0.311144	22.8943	0.758506	0.864524
AWAKE	FzCz	Beta_1	groupLANGUAGE DELAY	0.338361	0.132479	2.55408	55.7707	0.0134069	0.113305
AWAKE	FzCz	Beta_1	age_ctr	0.00199798	0.00401734	0.49734	20.0758	0.624352	0.793898
AWAKE	FzCz	Beta_1	groupLANGUAGE DELAY:age_ctr	0.00141626	0.00833713	0.169874	24.7671	0.866489	0.937956
AWAKE	FzCz	Beta_2	groupLANGUAGE DELAY	0.255988	0.14029	1.8247	55.562	0.0734237	0.251894
AWAKE	FzCz	Beta_2	age_ctr	0.00134339	0.00415538	0.32329	20.7075	0.749718	0.861616
AWAKE	FzCz	Beta_2	groupLANGUAGE DELAY:age_ctr	0.00407731	0.00864998	0.471366	25.2663	0.641425	0.796608
AWAKE	FzCz	Beta_3	groupLANGUAGE DELAY	0.171092	0.141432	1.20971	56.4991	0.231429	0.458229
AWAKE	FzCz	Beta_3	age_ctr	0.000398682	0.00433815	0.0919015	22.9186	0.927575	0.969547
AWAKE	FzCz	Beta_3	groupLANGUAGE DELAY:age_ctr	0.00432727	0.00898911	0.48139	27.8889	0.633995	0.794649
AWAKE	P3F7	Delta	groupLANGUAGE DELAY	0.170717	0.100183	1.70405	56.2004	0.0938958	0.275137
AWAKE	P3F7	Delta	age_ctr	-0.00478203	0.00314148	-1.52222	19.5781	0.143942	0.352
AWAKE	P3F7	Delta	groupLANGUAGE DELAY:age_ctr	-0.00109351	0.00648967	-0.168499	24.4747	0.867575	0.937956
AWAKE	P3F7	Theta	groupLANGUAGE DELAY	0.158547	0.0930227	1.70439	46.5808	0.0949706	0.275375
AWAKE	P3F7	Theta	age_ctr	-0.00306581	0.00152359	-2.01223	18.2041	0.0592329	0.233966
AWAKE	P3F7	Theta	groupLANGUAGE DELAY:age_ctr	-9.30612e-05	0.00331175	-0.0281003	19.4831	0.977868	0.993512
AWAKE	P3F7	Alpha_1	groupLANGUAGE DELAY	0.216542	0.117625	1.84095	49.2437	0.0716576	0.251539
AWAKE	P3F7	Alpha_1	age_ctr	-0.00464602	0.00234894	-1.97792	18.8628	0.0627338	0.241312
AWAKE	P3F7	Alpha_1	groupLANGUAGE DELAY:age_ctr	0.00162042	0.00506034	0.32022	20.8402	0.75199	0.862797
AWAKE	P3F7	Alpha_2	groupLANGUAGE DELAY	0.239437	0.131351	1.82288	50.3659	0.0742595	0.252426
AWAKE	P3F7	Alpha_2	age_ctr	-0.00673412	0.00284623	-2.36598	18.9722	0.0287826	0.168651
AWAKE	P3F7	Alpha_2	groupLANGUAGE DELAY:age_ctr	0.000325069	0.00610136	0.0532782	21.3282	0.958006	0.988104
AWAKE	P3F7	Beta_1	groupLANGUAGE DELAY	0.200851	0.130205	1.54257	50.9594	0.129123	0.326577
AWAKE	P3F7	Beta_1	age_ctr	-0.00637769	0.00294124	-2.16837	19.0135	0.0430234	0.201454
AWAKE	P3F7	Beta_1	groupLANGUAGE DELAY:age_ctr	0.00217225	0.00628689	0.34552	21.5877	0.733048	0.854026
AWAKE	P3F7	Beta_2	groupLANGUAGE DELAY	0.166902	0.129558	1.28824	51.7222	0.203395	0.425838
AWAKE	P3F7	Beta_2	age_ctr	-0.00613205	0.00309468	-1.98148	18.9415	0.0622413	0.240968
AWAKE	P3F7	Beta_2	groupLANGUAGE DELAY:age_ctr	0.00171796	0.00658652	0.260829	21.8296	0.796669	0.89047
AWAKE	P3F7	Beta_3	groupLANGUAGE DELAY	0.148944	0.119753	1.24376	50.905	0.219283	0.44564
AWAKE	P3F7	Beta_3	age_ctr	-0.0050465	0.00272806	-1.84985	18.6934	0.0802091	0.257781
AWAKE	P3F7	Beta_3	groupLANGUAGE DELAY:age_ctr	-3.72591e-05	0.00582763	-0.00639353	21.293	0.994958	0.997838
AWAKE	P3Fz	Delta	groupLANGUAGE DELAY	0.248879	0.103907	2.3952	56.578	0.0199448	0.139613
AWAKE	P3Fz	Delta	age_ctr	-0.0020288	0.00343974	-0.589812	16.383	0.563364	0.757846
AWAKE	P3Fz	Delta	groupLANGUAGE DELAY:age_ctr	-0.00177948	0.00704932	-0.252433	21.2342	0.803134	0.893374
AWAKE	P3Fz	Theta	groupLANGUAGE DELAY	0.203461	0.0950679	2.14016	47.5123	0.0375049	0.190657
AWAKE	P3Fz	Theta	age_ctr	-0.000871956	0.00171557	-0.508261	18.0898	0.617412	0.792345
AWAKE	P3Fz	Theta	groupLANGUAGE DELAY:age_ctr	0.000948341	0.00371454	0.255305	19.6531	0.80114	0.892589
AWAKE	P3Fz	Alpha_1	groupLANGUAGE DELAY	0.186429	0.118555	1.57251	50.9066	0.122029	0.312288
AWAKE	P3Fz	Alpha_1	age_ctr	-0.00330332	0.00279884	-1.18025	17.7349	0.253491	0.482608
AWAKE	P3Fz	Alpha_1	groupLANGUAGE DELAY:age_ctr	0.00588381	0.0059625	0.986802	20.4654	0.335264	0.555832
AWAKE	P3Fz	Alpha_2	groupLANGUAGE DELAY	0.203841	0.131483	1.55033	52.09	0.127117	0.322968
AWAKE	P3Fz	Alpha_2	age_ctr	-0.00595418	0.00330456	-1.80181	18.1024	0.0882546	0.272492
AWAKE	P3Fz	Alpha_2	groupLANGUAGE DELAY:age_ctr	0.00511919	0.00700242	0.73106	21.244	0.472729	0.679201
AWAKE	P3Fz	Beta_1	groupLANGUAGE DELAY	0.150728	0.136464	1.10453	53.9539	0.274266	0.496256
AWAKE	P3Fz	Beta_1	age_ctr	-0.00637428	0.00377752	-1.68742	18.8296	0.108018	0.296327
AWAKE	P3Fz	Beta_1	groupLANGUAGE DELAY:age_ctr	0.00825818	0.00792704	1.04177	22.7101	0.308481	0.529151
AWAKE	P3Fz	Beta_2	groupLANGUAGE DELAY	0.100345	0.14131	0.710104	54.7454	0.480654	0.685377
AWAKE	P3Fz	Beta_2	age_ctr	-0.00699028	0.00406103	-1.72131	19.4052	0.1011	0.287139
AWAKE	P3Fz	Beta_2	groupLANGUAGE DELAY:age_ctr	0.00931142	0.00848515	1.09738	23.6221	0.283537	0.502535
AWAKE	P3Fz	Beta_3	groupLANGUAGE DELAY	0.0737067	0.13691	0.538359	56.3235	0.59245	0.774657
AWAKE	P3Fz	Beta_3	age_ctr	-0.00780222	0.00423365	-1.84291	21.3129	0.0792966	0.257781
AWAKE	P3Fz	Beta_3	groupLANGUAGE DELAY:age_ctr	0.00673112	0.00876287	0.768141	26.2495	0.449259	0.658216
AWAKE	P3P4	Delta	groupLANGUAGE DELAY	0.307729	0.12398	2.48208	57	0.0160323	0.122092
AWAKE	P3P4	Delta	age_ctr	0.000454719	0.00476879	0.095353	57	0.924369	0.969536
AWAKE	P3P4	Delta	groupLANGUAGE DELAY:age_ctr	-0.00375802	0.01057	-0.355537	57	0.7235	0.849806
AWAKE	P3P4	Theta	groupLANGUAGE DELAY	0.247983	0.104692	2.3687	45.2675	0.0221778	0.144142
AWAKE	P3P4	Theta	age_ctr	0.00213276	0.00183857	1.16001	17.4688	0.261654	0.492734
AWAKE	P3P4	Theta	groupLANGUAGE DELAY:age_ctr	-0.00159716	0.00442622	-0.360842	18.7687	0.722247	0.849806
AWAKE	P3P4	Alpha_1	groupLANGUAGE DELAY	0.186012	0.131244	1.4173	47.8169	0.162878	0.374997
AWAKE	P3P4	Alpha_1	age_ctr	-0.00466219	0.00287164	-1.62353	17.73	0.122121	0.312288
AWAKE	P3P4	Alpha_1	groupLANGUAGE DELAY:age_ctr	0.00905247	0.00683891	1.32367	19.8386	0.200664	0.424232
AWAKE	P3P4	Alpha_2	groupLANGUAGE DELAY	0.203986	0.139936	1.45771	50.5506	0.151106	0.363607
AWAKE	P3P4	Alpha_2	age_ctr	-0.00690264	0.00352641	-1.95741	19.2614	0.0649487	0.244617
AWAKE	P3P4	Alpha_2	groupLANGUAGE DELAY:age_ctr	0.00982375	0.00831202	1.18187	22.2505	0.249734	0.478081
AWAKE	P3P4	Beta_1	groupLANGUAGE DELAY	0.116524	0.146263	0.796673	52.9632	0.429198	0.640923
AWAKE	P3P4	Beta_1	age_ctr	-0.00683368	0.00414926	-1.64696	21.1047	0.114376	0.30556
AWAKE	P3P4	Beta_1	groupLANGUAGE DELAY:age_ctr	0.0136142	0.00966714	1.4083	25.1094	0.171305	0.384532
AWAKE	P3P4	Beta_2	groupLANGUAGE DELAY	0.0947286	0.149635	0.633066	53.6333	0.529381	0.732257
AWAKE	P3P4	Beta_2	age_ctr	-0.00665721	0.00437319	-1.52228	21.9738	0.142201	0.351458
AWAKE	P3P4	Beta_2	groupLANGUAGE DELAY:age_ctr	0.0113854	0.0101537	1.12131	26.2914	0.272294	0.495059
AWAKE	P3P4	Beta_3	groupLANGUAGE DELAY	0.0756129	0.140903	0.536631	54.9219	0.593689	0.774815
AWAKE	P3P4	Beta_3	age_ctr	-0.00734197	0.00433927	-1.69198	24.9804	0.103088	0.290904
AWAKE	P3P4	Beta_3	groupLANGUAGE DELAY:age_ctr	0.00771681	0.0100078	0.77108	29.8983	0.446711	0.65587
AWAKE	P4Fz	Delta	groupLANGUAGE DELAY	0.203657	0.108625	1.87486	57	0.0659389	0.245676
AWAKE	P4Fz	Delta	age_ctr	-0.00227398	0.00417816	-0.544254	57	0.58839	0.772262
AWAKE	P4Fz	Delta	groupLANGUAGE DELAY:age_ctr	0.00580369	0.00926088	0.626689	57	0.533365	0.733877
AWAKE	P4Fz	Theta	groupLANGUAGE DELAY	0.212962	0.0994966	2.1404	45.3319	0.0377373	0.190657
AWAKE	P4Fz	Theta	age_ctr	-0.00122712	0.00179911	-0.682074	17.2013	0.504274	0.708847
AWAKE	P4Fz	Theta	groupLANGUAGE DELAY:age_ctr	0.0039307	0.00432622	0.908578	18.5738	0.375212	0.590229
AWAKE	P4Fz	Alpha_1	groupLANGUAGE DELAY	0.192967	0.118011	1.63516	47.6098	0.108611	0.296327
AWAKE	P4Fz	Alpha_1	age_ctr	-0.00395543	0.00259152	-1.5263	17.3335	0.144976	0.352521
AWAKE	P4Fz	Alpha_1	groupLANGUAGE DELAY:age_ctr	0.0086002	0.0061704	1.39378	19.435	0.179117	0.393533
AWAKE	P4Fz	Alpha_2	groupLANGUAGE DELAY	0.224992	0.131061	1.71669	50.4856	0.0921656	0.275137
AWAKE	P4Fz	Alpha_2	age_ctr	-0.00631336	0.0034088	-1.85208	18.0712	0.0804231	0.257781
AWAKE	P4Fz	Alpha_2	groupLANGUAGE DELAY:age_ctr	0.00702889	0.00801234	0.877258	21.1895	0.390185	0.603584
AWAKE	P4Fz	Beta_1	groupLANGUAGE DELAY	0.161184	0.133881	1.20393	52.5454	0.234013	0.462026
AWAKE	P4Fz	Beta_1	age_ctr	-0.00596719	0.00381516	-1.56408	19.4756	0.133904	0.336215
AWAKE	P4Fz	Beta_1	groupLANGUAGE DELAY:age_ctr	0.0118658	0.0088842	1.33561	23.411	0.194517	0.419669
AWAKE	P4Fz	Beta_2	groupLANGUAGE DELAY	0.112388	0.139656	0.804752	53.1803	0.424546	0.640923
AWAKE	P4Fz	Beta_2	age_ctr	-0.00739952	0.00408662	-1.81067	20.1092	0.08516	0.26704
AWAKE	P4Fz	Beta_2	groupLANGUAGE DELAY:age_ctr	0.0128985	0.00948692	1.3596	24.326	0.186425	0.406266
AWAKE	P4Fz	Beta_3	groupLANGUAGE DELAY	0.068251	0.135295	0.504463	54.0383	0.615987	0.791984
AWAKE	P4Fz	Beta_3	age_ctr	-0.00758393	0.00402816	-1.88273	22.57	0.0726913	0.251875
AWAKE	P4Fz	Beta_3	groupLANGUAGE DELAY:age_ctr	0.0106167	0.00933132	1.13775	27.0891	0.265187	0.49329

## Sheet: slope of behavior on coherence
stage	pair	freq	group	behavior	beh.trend	SE	df	lower.CL	upper.CL	p.value	p.adj
REM	C3C4	Delta	TYPICAL	nvdq	0.000640206	0.00190929	54.8064	-0.00318641	0.00446682	0.738671	0.988192
REM	C3C4	Delta	LANGUAGE DELAY	nvdq	-0.00063705	0.00193952	56.6471	-0.00452139	0.00324729	0.743777	0.988192
REM	C3C4	Theta	TYPICAL	nvdq	0.0011971	0.00157289	56.3673	-0.00195333	0.00434752	0.449781	0.988192
REM	C3C4	Theta	LANGUAGE DELAY	nvdq	0.000207138	0.00157571	57.8757	-0.00294713	0.0033614	0.895869	0.988192
REM	C3C4	Alpha_1	TYPICAL	nvdq	0.000331545	0.0011324	55.332	-0.00193754	0.00260063	0.770786	0.988192
REM	C3C4	Alpha_1	LANGUAGE DELAY	nvdq	-0.000813533	0.00114637	57.0706	-0.00310904	0.00148198	0.480806	0.988192
REM	C3C4	Alpha_2	TYPICAL	nvdq	-0.000292779	0.00111321	55.9895	-0.00252282	0.00193726	0.793513	0.988192
REM	C3C4	Alpha_2	LANGUAGE DELAY	nvdq	-0.000532482	0.00111727	57.7535	-0.00276914	0.00170417	0.63545	0.988192
REM	C3C4	Beta_1	TYPICAL	nvdq	-0.000727493	0.000938266	55.379	-0.00260753	0.00115254	0.441426	0.988192
REM	C3C4	Beta_1	LANGUAGE DELAY	nvdq	-0.000871879	0.000951081	57.0107	-0.00277638	0.00103262	0.363149	0.988192
REM	C3C4	Beta_2	TYPICAL	nvdq	-0.000379633	0.000776295	56.3389	-0.00193453	0.00117527	0.626718	0.988192
REM	C3C4	Beta_2	LANGUAGE DELAY	nvdq	-0.00182653	0.000780322	57.7301	-0.00338867	-0.000264395	0.0227218	0.988192
REM	C3C4	Beta_3	TYPICAL	nvdq	2.18646e-05	0.00104172	55.8991	-0.00206504	0.00210877	0.983329	0.997765
REM	C3C4	Beta_3	LANGUAGE DELAY	nvdq	-0.00162843	0.00105574	57.2208	-0.00374233	0.000485476	0.128476	0.988192
REM	CzPz	Delta	TYPICAL	nvdq	0.00125894	0.00234435	55.3687	-0.00343854	0.00595641	0.593412	0.988192
REM	CzPz	Delta	LANGUAGE DELAY	nvdq	-0.00178775	0.00232822	58.0006	-0.0064482	0.00287269	0.445684	0.988192
REM	CzPz	Theta	TYPICAL	nvdq	0.000260125	0.00202056	55.0003	-0.00378917	0.00430942	0.898034	0.988192
REM	CzPz	Theta	LANGUAGE DELAY	nvdq	0.000105831	0.00201126	57.6666	-0.00392065	0.00413231	0.958217	0.99292
REM	CzPz	Alpha_1	TYPICAL	nvdq	0.000441895	0.00159663	54.4228	-0.0027586	0.00364238	0.783008	0.988192
REM	CzPz	Alpha_1	LANGUAGE DELAY	nvdq	-0.000802372	0.00158493	57.7803	-0.00397521	0.00237046	0.614606	0.988192
REM	CzPz	Alpha_2	TYPICAL	nvdq	0.00148792	0.00165025	52.7155	-0.00182248	0.00479831	0.371353	0.988192
REM	CzPz	Alpha_2	LANGUAGE DELAY	nvdq	-0.0015474	0.00164448	56.6867	-0.00484081	0.00174601	0.350715	0.988192
REM	CzPz	Beta_1	TYPICAL	nvdq	-0.000368064	0.00163825	46.0843	-0.00366553	0.0029294	0.82323	0.988192
REM	CzPz	Beta_1	LANGUAGE DELAY	nvdq	-0.00223289	0.00164989	51.9692	-0.00554368	0.0010779	0.181799	0.988192
REM	CzPz	Beta_2	TYPICAL	nvdq	-0.000413644	0.00154306	55.4044	-0.0035055	0.00267821	0.789643	0.988192
REM	CzPz	Beta_2	LANGUAGE DELAY	nvdq	-0.00228663	0.00151979	58.8274	-0.00532792	0.000754656	0.137786	0.988192
REM	CzPz	Beta_3	TYPICAL	nvdq	-0.000860826	0.00171353	51.1458	-0.00430065	0.00257899	0.617564	0.988192
REM	CzPz	Beta_3	LANGUAGE DELAY	nvdq	-0.00162836	0.00172108	55.0951	-0.00507736	0.00182063	0.348216	0.988192
REM	F3F4	Delta	TYPICAL	nvdq	-0.00276136	0.00211108	58.7234	-0.00698605	0.00146332	0.195959	0.988192
REM	F3F4	Delta	LANGUAGE DELAY	nvdq	0.000767344	0.00204843	57.9425	-0.00333312	0.00486781	0.709325	0.988192
REM	F3F4	Theta	TYPICAL	nvdq	-0.00220717	0.00189951	59	-0.00600807	0.00159373	0.249927	0.988192
REM	F3F4	Theta	LANGUAGE DELAY	nvdq	0.000468369	0.00182842	55.9771	-0.00319443	0.00413117	0.798766	0.988192
REM	F3F4	Alpha_1	TYPICAL	nvdq	-0.00130264	0.00143845	50.3602	-0.00419134	0.00158606	0.369466	0.988192
REM	F3F4	Alpha_1	LANGUAGE DELAY	nvdq	0.000251042	0.00132272	38.3392	-0.0024259	0.00292798	0.850474	0.988192
REM	F3F4	Alpha_2	TYPICAL	nvdq	-0.00292952	0.00134023	53.504	-0.00561709	-0.000241957	0.0332239	0.988192
REM	F3F4	Alpha_2	LANGUAGE DELAY	nvdq	0.00119848	0.00124469	42.3502	-0.0013128	0.00370976	0.341078	0.988192
REM	F3F4	Beta_1	TYPICAL	nvdq	-0.00182829	0.00123176	58.0146	-0.00429392	0.000637331	0.143145	0.988192
REM	F3F4	Beta_1	LANGUAGE DELAY	nvdq	0.00205629	0.00120284	58.7644	-0.000350788	0.00446336	0.0926292	0.988192
REM	F3F4	Beta_2	TYPICAL	nvdq	-0.000591181	0.00101219	56.2305	-0.00261866	0.0014363	0.561516	0.988192
REM	F3F4	Beta_2	LANGUAGE DELAY	nvdq	-8.80324e-05	0.000999556	58.6821	-0.00208837	0.0019123	0.93012	0.988192
REM	F3F4	Beta_3	TYPICAL	nvdq	-0.000395236	0.00125439	56.4585	-0.00290764	0.00211716	0.753861	0.988192
REM	F3F4	Beta_3	LANGUAGE DELAY	nvdq	-0.00026503	0.00124516	58.3429	-0.00275717	0.00222711	0.832187	0.988192
REM	F3P3	Delta	TYPICAL	nvdq	5.40783e-05	0.00106488	56.2462	-0.00207893	0.00218708	0.959678	0.99292
REM	F3P3	Delta	LANGUAGE DELAY	nvdq	-0.00154913	0.00106226	57.9687	-0.00367549	0.000577231	0.150144	0.988192
REM	F3P3	Theta	TYPICAL	nvdq	-0.000519264	0.000873918	55.3662	-0.00227037	0.00123185	0.554812	0.988192
REM	F3P3	Theta	LANGUAGE DELAY	nvdq	-0.000275126	0.000873254	57.5109	-0.00202345	0.0014732	0.753858	0.988192
REM	F3P3	Alpha_1	TYPICAL	nvdq	-0.00032538	0.000661135	55.4104	-0.0016501	0.000999343	0.624555	0.988192
REM	F3P3	Alpha_1	LANGUAGE DELAY	nvdq	-0.000452618	0.00066335	57.3254	-0.00178079	0.000875554	0.497783	0.988192
REM	F3P3	Alpha_2	TYPICAL	nvdq	-0.000402462	0.000634058	56.3123	-0.00167248	0.000867554	0.528169	0.988192
REM	F3P3	Alpha_2	LANGUAGE DELAY	nvdq	-0.00011264	0.000630747	58.1574	-0.00137514	0.00114986	0.858887	0.988192
REM	F3P3	Beta_1	TYPICAL	nvdq	-0.000417586	0.000618301	57.814	-0.00165533	0.000820162	0.502129	0.988192
REM	F3P3	Beta_1	LANGUAGE DELAY	nvdq	-0.000339563	0.000608387	58.9686	-0.00155696	0.00087783	0.578864	0.988192
REM	F3P3	Beta_2	TYPICAL	nvdq	2.12445e-06	0.000686042	58.1578	-0.00137106	0.00137531	0.99754	0.998707
REM	F3P3	Beta_2	LANGUAGE DELAY	nvdq	-0.000920094	0.000672709	58.9961	-0.00226618	0.000425995	0.17658	0.988192
REM	F3P3	Beta_3	TYPICAL	nvdq	-0.000397594	0.000958137	57.3625	-0.00231597	0.00152078	0.679715	0.988192
REM	F3P3	Beta_3	LANGUAGE DELAY	nvdq	-0.00101452	0.000952632	58.5139	-0.00292106	0.000892024	0.291267	0.988192
REM	F4P4	Delta	TYPICAL	nvdq	0.000288931	0.00105406	58.8267	-0.00182036	0.00239823	0.784958	0.988192
REM	F4P4	Delta	LANGUAGE DELAY	nvdq	-0.00033116	0.00102067	57.344	-0.00237475	0.00171243	0.746775	0.988192
REM	F4P4	Theta	TYPICAL	nvdq	-0.000441475	0.000887039	55.6822	-0.00221865	0.0013357	0.620659	0.988192
REM	F4P4	Theta	LANGUAGE DELAY	nvdq	0.00127276	0.000878023	58.394	-0.000484541	0.00303006	0.152527	0.988192
REM	F4P4	Alpha_1	TYPICAL	nvdq	-0.000457261	0.000567054	55.8912	-0.00159325	0.000678733	0.423442	0.988192
REM	F4P4	Alpha_1	LANGUAGE DELAY	nvdq	0.000168297	0.000562861	58.1928	-0.000958314	0.00129491	0.766004	0.988192
REM	F4P4	Alpha_2	TYPICAL	nvdq	-0.000629267	0.000547895	58.2334	-0.0017259	0.00046737	0.255451	0.988192
REM	F4P4	Alpha_2	LANGUAGE DELAY	nvdq	0.000161597	0.0005348	58.7717	-0.000908623	0.00123182	0.763594	0.988192
REM	F4P4	Beta_1	TYPICAL	nvdq	-0.000807604	0.000632561	57.4271	-0.00207408	0.000458873	0.206839	0.988192
REM	F4P4	Beta_1	LANGUAGE DELAY	nvdq	-0.000552387	0.00062289	58.9343	-0.00179882	0.000694041	0.378784	0.988192
REM	F4P4	Beta_2	TYPICAL	nvdq	-0.000437927	0.000720391	57.2358	-0.00188036	0.0010045	0.545657	0.988192
REM	F4P4	Beta_2	LANGUAGE DELAY	nvdq	-0.00122647	0.000713636	58.6458	-0.00265464	0.000201688	0.0909575	0.988192
REM	F4P4	Beta_3	TYPICAL	nvdq	-0.000225213	0.000989426	57.0586	-0.00220646	0.00175604	0.820756	0.988192
REM	F4P4	Beta_3	LANGUAGE DELAY	nvdq	-0.00154876	0.000984122	58.4033	-0.0035184	0.000420888	0.120949	0.988192
REM	F4Pz	Delta	TYPICAL	nvdq	0.00028708	0.000883276	56.7593	-0.00148181	0.00205597	0.746363	0.988192
REM	F4Pz	Delta	LANGUAGE DELAY	nvdq	-0.000402039	0.000871601	58.79	-0.00214624	0.00134216	0.64631	0.988192
REM	F4Pz	Theta	TYPICAL	nvdq	-6.14942e-05	0.000773011	53.7811	-0.00161143	0.00148844	0.936889	0.990487
REM	F4Pz	Theta	LANGUAGE DELAY	nvdq	0.000322824	0.000767306	57.6042	-0.00121333	0.00185898	0.675522	0.988192
REM	F4Pz	Alpha_1	TYPICAL	nvdq	-0.000249648	0.000582195	54.4816	-0.00141664	0.000917346	0.669756	0.988192
REM	F4Pz	Alpha_1	LANGUAGE DELAY	nvdq	-0.0011008	0.000582917	56.9905	-0.00226808	6.64727e-05	0.0640606	0.988192
REM	F4Pz	Alpha_2	TYPICAL	nvdq	-0.000112143	0.000543165	57.9338	-0.00119943	0.000975146	0.837154	0.988192
REM	F4Pz	Alpha_2	LANGUAGE DELAY	nvdq	-0.000807545	0.000531302	58.9087	-0.00187071	0.000255621	0.133876	0.988192
REM	F4Pz	Beta_1	TYPICAL	nvdq	-0.000353213	0.000579467	55.5678	-0.00151422	0.000807798	0.544646	0.988192
REM	F4Pz	Beta_1	LANGUAGE DELAY	nvdq	-0.00125358	0.0005781	57.6977	-0.0024109	-9.6258e-05	0.034261	0.988192
REM	F4Pz	Beta_2	TYPICAL	nvdq	-0.00025745	0.000704252	56.7852	-0.00166781	0.00115291	0.716048	0.988192
REM	F4Pz	Beta_2	LANGUAGE DELAY	nvdq	-0.00188046	0.000699695	58.3783	-0.00328086	-0.000480066	0.00936258	0.988192
REM	F4Pz	Beta_3	TYPICAL	nvdq	1.42364e-05	0.00100904	56.7782	-0.00200651	0.00203498	0.988793	0.997765
REM	F4Pz	Beta_3	LANGUAGE DELAY	nvdq	-0.00189422	0.00100895	58.0786	-0.00391379	0.000125358	0.0654864	0.988192
REM	FzCz	Delta	TYPICAL	nvdq	-0.00149098	0.0022008	54.4557	-0.00590249	0.00292052	0.500975	0.988192
REM	FzCz	Delta	LANGUAGE DELAY	nvdq	0.000102674	0.00219154	57.4337	-0.00428509	0.00449044	0.962795	0.99292
REM	FzCz	Theta	TYPICAL	nvdq	-0.00062879	0.00188663	55.2811	-0.00440926	0.00315167	0.740178	0.988192
REM	FzCz	Theta	LANGUAGE DELAY	nvdq	-0.000249472	0.00188285	57.5587	-0.00401902	0.00352008	0.895054	0.988192
REM	FzCz	Alpha_1	TYPICAL	nvdq	-0.000793808	0.0016838	55.3541	-0.00416773	0.00258012	0.639181	0.988192
REM	FzCz	Alpha_1	LANGUAGE DELAY	nvdq	-0.000937087	0.001668	58.2491	-0.00427564	0.00240147	0.576405	0.988192
REM	FzCz	Alpha_2	TYPICAL	nvdq	-0.00098676	0.00164652	52.1448	-0.00429053	0.00231702	0.551569	0.988192
REM	FzCz	Alpha_2	LANGUAGE DELAY	nvdq	-0.000422285	0.0016489	55.8576	-0.00372561	0.00288104	0.798814	0.988192
REM	FzCz	Beta_1	TYPICAL	nvdq	-0.0018212	0.00173867	59	-0.00530027	0.00165786	0.299155	0.988192
REM	FzCz	Beta_1	LANGUAGE DELAY	nvdq	0.000194679	0.00175649	59	-0.00332006	0.00370941	0.912124	0.988192
REM	FzCz	Beta_2	TYPICAL	nvdq	-0.000561672	0.00159312	55.376	-0.00375386	0.00263052	0.725755	0.988192
REM	FzCz	Beta_2	LANGUAGE DELAY	nvdq	-0.000196201	0.00157966	58.1572	-0.00335806	0.00296566	0.901582	0.988192
REM	FzCz	Beta_3	TYPICAL	nvdq	-6.65084e-05	0.00150831	57.9579	-0.00308577	0.00295275	0.964981	0.99292
REM	FzCz	Beta_3	LANGUAGE DELAY	nvdq	-0.000785289	0.00148162	58.9963	-0.00375001	0.00217943	0.598088	0.988192
REM	P3F7	Delta	TYPICAL	nvdq	-0.000423054	0.000539182	55.4248	-0.00150341	0.000657304	0.436016	0.988192
REM	P3F7	Delta	LANGUAGE DELAY	nvdq	-0.000561125	0.000539519	57.4566	-0.00164131	0.000519057	0.302675	0.988192
REM	P3F7	Theta	TYPICAL	nvdq	-0.000688326	0.000443378	52.5824	-0.00157779	0.000201143	0.126551	0.988192
REM	P3F7	Theta	LANGUAGE DELAY	nvdq	-5.72053e-05	0.000447125	55.6657	-0.000953022	0.000838612	0.898657	0.988192
REM	P3F7	Alpha_1	TYPICAL	nvdq	-2.90755e-05	0.00050146	55.107	-0.00103398	0.000975829	0.953973	0.99292
REM	P3F7	Alpha_1	LANGUAGE DELAY	nvdq	-0.000439487	0.000503512	57.1488	-0.0014477	0.000568721	0.386401	0.988192
REM	P3F7	Alpha_2	TYPICAL	nvdq	4.30717e-05	0.000506892	57.3902	-0.000971811	0.00105795	0.932579	0.988192
REM	P3F7	Alpha_2	LANGUAGE DELAY	nvdq	-0.000141554	0.000500776	58.7997	-0.00114368	0.000860567	0.778422	0.988192
REM	P3F7	Beta_1	TYPICAL	nvdq	0.000198873	0.00055809	58.9617	-0.000917878	0.00131562	0.722854	0.988192
REM	P3F7	Beta_1	LANGUAGE DELAY	nvdq	-0.000280511	0.000535512	55.7532	-0.00135338	0.000792354	0.602481	0.988192
REM	P3F7	Beta_2	TYPICAL	nvdq	0.000443382	0.000616018	58.9071	-0.000789308	0.00167607	0.474522	0.988192
REM	P3F7	Beta_2	LANGUAGE DELAY	nvdq	-0.000570264	0.000596015	57.6479	-0.00176347	0.000622946	0.342667	0.988192
REM	P3F7	Beta_3	TYPICAL	nvdq	0.000137252	0.000870019	57.3809	-0.00160468	0.00187919	0.875201	0.988192
REM	P3F7	Beta_3	LANGUAGE DELAY	nvdq	-0.000571094	0.000864209	58.5575	-0.00230064	0.00115846	0.511314	0.988192
REM	P3Fz	Delta	TYPICAL	nvdq	-0.000328607	0.000884072	56.163	-0.0020995	0.00144229	0.711517	0.988192
REM	P3Fz	Delta	LANGUAGE DELAY	nvdq	-0.00105196	0.000881831	57.9406	-0.00281717	0.000713257	0.237761	0.988192
REM	P3Fz	Theta	TYPICAL	nvdq	-0.00115801	0.000724095	53.8443	-0.00260983	0.000293808	0.115616	0.988192
REM	P3Fz	Theta	LANGUAGE DELAY	nvdq	0.000300139	0.000725132	56.6784	-0.00115209	0.00175237	0.680502	0.988192
REM	P3Fz	Alpha_1	TYPICAL	nvdq	-0.000450448	0.000570474	54.4203	-0.00159398	0.000693081	0.433187	0.988192
REM	P3Fz	Alpha_1	LANGUAGE DELAY	nvdq	-0.000533792	0.000573297	56.7717	-0.0016819	0.000614315	0.355748	0.988192
REM	P3Fz	Alpha_2	TYPICAL	nvdq	-0.000415545	0.000561924	56.3807	-0.00154105	0.000709957	0.46267	0.988192
REM	P3Fz	Alpha_2	LANGUAGE DELAY	nvdq	-0.000309075	0.00055685	58.4421	-0.00142355	0.000805401	0.580984	0.988192
REM	P3Fz	Beta_1	TYPICAL	nvdq	-0.000379491	0.00055388	57.4936	-0.00148841	0.000729428	0.496002	0.988192
REM	P3Fz	Beta_1	LANGUAGE DELAY	nvdq	-0.000638461	0.000545671	58.9213	-0.00173038	0.000453455	0.246693	0.988192
REM	P3Fz	Beta_2	TYPICAL	nvdq	-0.000300325	0.000603597	57.835	-0.00150863	0.000907979	0.620681	0.988192
REM	P3Fz	Beta_2	LANGUAGE DELAY	nvdq	-0.00109207	0.000593636	58.9787	-0.00227994	9.58059e-05	0.0708581	0.988192
REM	P3Fz	Beta_3	TYPICAL	nvdq	-0.000597793	0.000950203	57.1453	-0.00250044	0.00130485	0.531777	0.988192
REM	P3Fz	Beta_3	LANGUAGE DELAY	nvdq	-0.00112671	0.000949583	58.2508	-0.00302733	0.000773917	0.240231	0.988192
REM	P3P4	Delta	TYPICAL	nvdq	0.00149623	0.0015517	56.8361	-0.0016112	0.00460365	0.339006	0.988192
REM	P3P4	Delta	LANGUAGE DELAY	nvdq	-0.000582267	0.00152972	58.8513	-0.00364339	0.00247885	0.704843	0.988192
REM	P3P4	Theta	TYPICAL	nvdq	-0.000490908	0.00153141	55.0466	-0.00355987	0.00257805	0.749758	0.988192
REM	P3P4	Theta	LANGUAGE DELAY	nvdq	-0.0015391	0.0015331	57.2593	-0.00460879	0.00153059	0.319647	0.988192
REM	P3P4	Alpha_1	TYPICAL	nvdq	0.000432998	0.000970975	57.8333	-0.00151074	0.00237674	0.657305	0.988192
REM	P3P4	Alpha_1	LANGUAGE DELAY	nvdq	-0.000367548	0.000950987	58.9672	-0.00227049	0.00153539	0.700524	0.988192
REM	P3P4	Alpha_2	TYPICAL	nvdq	-0.00029846	0.000914128	56.7909	-0.00212912	0.0015322	0.745249	0.988192
REM	P3P4	Alpha_2	LANGUAGE DELAY	nvdq	-0.00074426	0.000901701	58.8153	-0.00254868	0.00106016	0.412482	0.988192
REM	P3P4	Beta_1	TYPICAL	nvdq	-0.000214976	0.00103171	57.5058	-0.00228055	0.0018506	0.835678	0.988192
REM	P3P4	Beta_1	LANGUAGE DELAY	nvdq	-0.00108027	0.00101425	58.9818	-0.0031098	0.000949262	0.291178	0.988192
REM	P3P4	Beta_2	TYPICAL	nvdq	-0.000129628	0.000975944	56.1073	-0.0020846	0.00182534	0.894809	0.988192
REM	P3P4	Beta_2	LANGUAGE DELAY	nvdq	-0.00157619	0.000973374	57.9248	-0.00352467	0.000372281	0.110813	0.988192
REM	P3P4	Beta_3	TYPICAL	nvdq	-0.000488714	0.00126708	56.2762	-0.00302672	0.00204929	0.701174	0.988192
REM	P3P4	Beta_3	LANGUAGE DELAY	nvdq	-0.00187757	0.00126883	57.8053	-0.00441759	0.000662444	0.144364	0.988192
REM	P4Fz	Delta	TYPICAL	nvdq	-0.000237098	0.000822684	58.3148	-0.00188369	0.00140949	0.774216	0.988192
REM	P4Fz	Delta	LANGUAGE DELAY	nvdq	-0.000415396	0.00080271	58.7527	-0.00202176	0.00119096	0.606756	0.988192
REM	P4Fz	Theta	TYPICAL	nvdq	-0.000918087	0.000655115	52.7054	-0.00223225	0.000396079	0.166952	0.988192
REM	P4Fz	Theta	LANGUAGE DELAY	nvdq	0.000973903	0.000653959	56.4599	-0.000335899	0.00228371	0.141989	0.988192
REM	P4Fz	Alpha_1	TYPICAL	nvdq	-0.000416311	0.000459552	55.5208	-0.00133708	0.000504457	0.3689	0.988192
REM	P4Fz	Alpha_1	LANGUAGE DELAY	nvdq	-0.000119769	0.000458143	57.7292	-0.00103693	0.000797395	0.794696	0.988192
REM	P4Fz	Alpha_2	TYPICAL	nvdq	-0.000572228	0.000476339	57.7649	-0.00152581	0.000381352	0.234536	0.988192
REM	P4Fz	Alpha_2	LANGUAGE DELAY	nvdq	-6.7192e-05	0.000467154	58.9961	-0.00100197	0.000867582	0.886123	0.988192
REM	P4Fz	Beta_1	TYPICAL	nvdq	-0.000832421	0.000588739	56.9554	-0.00201137	0.000346527	0.162832	0.988192
REM	P4Fz	Beta_1	LANGUAGE DELAY	nvdq	-0.000644123	0.000583979	58.5145	-0.00181287	0.000524619	0.274547	0.988192
REM	P4Fz	Beta_2	TYPICAL	nvdq	-0.000490827	0.000651965	56.9227	-0.0017964	0.000814748	0.454647	0.988192
REM	P4Fz	Beta_2	LANGUAGE DELAY	nvdq	-0.000968187	0.000649935	58.2553	-0.00226905	0.000332677	0.141706	0.988192
REM	P4Fz	Beta_3	TYPICAL	nvdq	-0.00047759	0.000952904	57.0142	-0.00238574	0.00143056	0.618164	0.988192
REM	P4Fz	Beta_3	LANGUAGE DELAY	nvdq	-0.00110418	0.000952577	58.1865	-0.00301084	0.000802481	0.25113	0.988192
SWS	C3C4	Delta	TYPICAL	nvdq	0.000422027	0.00103505	70.9991	-0.0016418	0.00248585	0.684693	0.988192
SWS	C3C4	Delta	LANGUAGE DELAY	nvdq	-0.000549173	0.000981157	68.0009	-0.00250704	0.0014087	0.57751	0.988192
SWS	C3C4	Theta	TYPICAL	nvdq	0.0015788	0.00141841	70.8382	-0.00124954	0.00440715	0.269438	0.988192
SWS	C3C4	Theta	LANGUAGE DELAY	nvdq	7.27556e-05	0.00135226	69.0956	-0.00262487	0.00277038	0.957247	0.99292
SWS	C3C4	Alpha_1	TYPICAL	nvdq	-0.000384915	0.00106883	70.2935	-0.00251647	0.00174664	0.719831	0.988192
SWS	C3C4	Alpha_1	LANGUAGE DELAY	nvdq	0.000207565	0.00100366	63.7629	-0.00179762	0.00221275	0.836818	0.988192
SWS	C3C4	Alpha_2	TYPICAL	nvdq	-4.82543e-05	0.000825363	68.7612	-0.00169491	0.0015984	0.953548	0.99292
SWS	C3C4	Alpha_2	LANGUAGE DELAY	nvdq	-0.0010394	0.000801312	70.9883	-0.00263718	0.000558375	0.198789	0.988192
SWS	C3C4	Beta_1	TYPICAL	nvdq	-0.000133026	0.000753104	65.714	-0.00163677	0.00137072	0.860337	0.988192
SWS	C3C4	Beta_1	LANGUAGE DELAY	nvdq	-0.00083736	0.000742486	70.538	-0.002318	0.000643284	0.263235	0.988192
SWS	C3C4	Beta_2	TYPICAL	nvdq	-0.000525039	0.00060379	70.7006	-0.00172905	0.000678973	0.387477	0.988192
SWS	C3C4	Beta_2	LANGUAGE DELAY	nvdq	-0.000904701	0.000577047	69.7303	-0.00205566	0.000246261	0.121452	0.988192
SWS	C3C4	Beta_3	TYPICAL	nvdq	-0.000136375	0.00128405	70.2856	-0.00269715	0.0024244	0.915721	0.988192
SWS	C3C4	Beta_3	LANGUAGE DELAY	nvdq	-0.00116025	0.00123183	70.1601	-0.00361696	0.00129645	0.349478	0.988192
SWS	CzPz	Delta	TYPICAL	nvdq	-0.00031294	0.00184403	68.4022	-0.00399225	0.00336637	0.865744	0.988192
SWS	CzPz	Delta	LANGUAGE DELAY	nvdq	-0.00137443	0.00178983	70.982	-0.00494327	0.00219442	0.445089	0.988192
SWS	CzPz	Theta	TYPICAL	nvdq	0.000934902	0.00192087	68.2781	-0.00289786	0.00476766	0.628025	0.988192
SWS	CzPz	Theta	LANGUAGE DELAY	nvdq	-0.000374616	0.00185647	70.7449	-0.00407655	0.00332731	0.84066	0.988192
SWS	CzPz	Alpha_1	TYPICAL	nvdq	-0.00099966	0.00152725	69.0827	-0.00404638	0.00204706	0.514932	0.988192
SWS	CzPz	Alpha_1	LANGUAGE DELAY	nvdq	0.000412557	0.00147486	70.7535	-0.0025284	0.00335352	0.780503	0.988192
SWS	CzPz	Alpha_2	TYPICAL	nvdq	-0.000310915	0.00147363	69.4454	-0.00325039	0.00262856	0.833517	0.988192
SWS	CzPz	Alpha_2	LANGUAGE DELAY	nvdq	-0.00116951	0.00142247	70.7659	-0.00400601	0.00166698	0.413743	0.988192
SWS	CzPz	Beta_1	TYPICAL	nvdq	-0.00240582	0.00174154	65.1793	-0.00588374	0.0010721	0.171864	0.988192
SWS	CzPz	Beta_1	LANGUAGE DELAY	nvdq	-0.00189826	0.00171822	70.4548	-0.00532475	0.00152823	0.273012	0.988192
SWS	CzPz	Beta_2	TYPICAL	nvdq	-0.00264266	0.00172342	70.8345	-0.0060792	0.000793885	0.129637	0.988192
SWS	CzPz	Beta_2	LANGUAGE DELAY	nvdq	-0.000957331	0.00164203	68.3711	-0.00423363	0.00231897	0.5618	0.988192
SWS	CzPz	Beta_3	TYPICAL	nvdq	-0.00147075	0.00210739	69.8417	-0.00567398	0.00273248	0.487557	0.988192
SWS	CzPz	Beta_3	LANGUAGE DELAY	nvdq	-0.000985737	0.00202332	69.9467	-0.00502118	0.00304971	0.627649	0.988192
SWS	F3F4	Delta	TYPICAL	nvdq	-0.000765387	0.0013666	70.9998	-0.00349031	0.00195954	0.577197	0.988192
SWS	F3F4	Delta	LANGUAGE DELAY	nvdq	-0.000834608	0.0012957	67.8049	-0.00342028	0.00175106	0.521661	0.988192
SWS	F3F4	Theta	TYPICAL	nvdq	-0.00104529	0.00160084	70.6544	-0.00423754	0.00214697	0.5159	0.988192
SWS	F3F4	Theta	LANGUAGE DELAY	nvdq	0.000756585	0.00150592	66.1063	-0.00224999	0.00376316	0.61705	0.988192
SWS	F3F4	Alpha_1	TYPICAL	nvdq	-0.0013751	0.00134961	62.864	-0.00407219	0.001322	0.312162	0.988192
SWS	F3F4	Alpha_1	LANGUAGE DELAY	nvdq	0.000134092	0.00123641	52.6622	-0.0023462	0.00261438	0.914049	0.988192
SWS	F3F4	Alpha_2	TYPICAL	nvdq	-0.000839514	0.0010799	70.9971	-0.00299278	0.00131375	0.439507	0.988192
SWS	F3F4	Alpha_2	LANGUAGE DELAY	nvdq	-0.000467863	0.00102473	67.2798	-0.00251307	0.00157734	0.649448	0.988192
SWS	F3F4	Beta_1	TYPICAL	nvdq	1.18856e-05	0.000865276	68.3788	-0.00171457	0.00173834	0.98908	0.997765
SWS	F3F4	Beta_1	LANGUAGE DELAY	nvdq	-0.000313957	0.000840801	70.9963	-0.00199047	0.00136255	0.709962	0.988192
SWS	F3F4	Beta_2	TYPICAL	nvdq	0.000431398	0.000850982	70.6546	-0.00126556	0.00212835	0.613775	0.988192
SWS	F3F4	Beta_2	LANGUAGE DELAY	nvdq	-0.000779012	0.000814104	69.9773	-0.0024027	0.000844676	0.341914	0.988192
SWS	F3F4	Beta_3	TYPICAL	nvdq	-0.000377936	0.00133657	70.8101	-0.0030431	0.00228723	0.778181	0.988192
SWS	F3F4	Beta_3	LANGUAGE DELAY	nvdq	-0.000803429	0.00127573	69.6676	-0.00334801	0.00174116	0.5309	0.988192
SWS	F3P3	Delta	TYPICAL	nvdq	-1.24589e-05	0.0010916	69.4343	-0.0021899	0.00216498	0.990926	0.997765
SWS	F3P3	Delta	LANGUAGE DELAY	nvdq	-0.00082919	0.00105493	70.8511	-0.00293273	0.00127435	0.434479	0.988192
SWS	F3P3	Theta	TYPICAL	nvdq	0.0013138	0.00117321	70.5564	-0.00102577	0.00365338	0.266583	0.988192
SWS	F3P3	Theta	LANGUAGE DELAY	nvdq	0.000634289	0.00110365	64.8273	-0.00156997	0.00283855	0.567471	0.988192
SWS	F3P3	Alpha_1	TYPICAL	nvdq	-0.000421741	0.000810114	70.8791	-0.00203711	0.00119363	0.604271	0.988192
SWS	F3P3	Alpha_1	LANGUAGE DELAY	nvdq	0.000181618	0.000764893	66.4255	-0.00134536	0.00170859	0.813045	0.988192
SWS	F3P3	Alpha_2	TYPICAL	nvdq	-4.91589e-06	0.000703358	69.0971	-0.00140804	0.00139821	0.994444	0.998707
SWS	F3P3	Alpha_2	LANGUAGE DELAY	nvdq	-0.000840649	0.000680561	70.895	-0.00219769	0.000516386	0.220823	0.988192
SWS	F3P3	Beta_1	TYPICAL	nvdq	0.00160054	0.000685354	71	0.000233979	0.00296709	0.0223561	0.988192
SWS	F3P3	Beta_1	LANGUAGE DELAY	nvdq	-7.93354e-05	0.000686354	71	-0.00144789	0.00128922	0.908304	0.988192
SWS	F3P3	Beta_2	TYPICAL	nvdq	0.000463961	0.00057829	70.3898	-0.00068929	0.00161721	0.425081	0.988192
SWS	F3P3	Beta_2	LANGUAGE DELAY	nvdq	-0.000167421	0.000553683	69.6413	-0.00127181	0.000936965	0.763266	0.988192
SWS	F3P3	Beta_3	TYPICAL	nvdq	-0.000480072	0.00117499	69.7029	-0.00282369	0.00186354	0.684104	0.988192
SWS	F3P3	Beta_3	LANGUAGE DELAY	nvdq	-0.00102275	0.00113184	70.5918	-0.00327979	0.00123429	0.36927	0.988192
SWS	F4P4	Delta	TYPICAL	nvdq	-0.000139464	0.00104034	69.3155	-0.00221472	0.00193579	0.893747	0.988192
SWS	F4P4	Delta	LANGUAGE DELAY	nvdq	8.59481e-05	0.00100395	70.719	-0.00191602	0.00208791	0.932019	0.988192
SWS	F4P4	Theta	TYPICAL	nvdq	0.000596827	0.00112406	67.3576	-0.0016466	0.00284025	0.597197	0.988192
SWS	F4P4	Theta	LANGUAGE DELAY	nvdq	0.00189993	0.00109469	70.9944	-0.000282821	0.00408268	0.0869752	0.988192
SWS	F4P4	Alpha_1	TYPICAL	nvdq	-0.00112034	0.000758884	70.482	-0.0026337	0.000393027	0.144319	0.988192
SWS	F4P4	Alpha_1	LANGUAGE DELAY	nvdq	0.000579984	0.00072679	69.9449	-0.000869574	0.00202954	0.427568	0.988192
SWS	F4P4	Alpha_2	TYPICAL	nvdq	-7.36105e-06	0.000671519	67.3132	-0.0013476	0.00133288	0.991286	0.997765
SWS	F4P4	Alpha_2	LANGUAGE DELAY	nvdq	-0.000509084	0.00065745	70.8854	-0.00182004	0.00080187	0.44131	0.988192
SWS	F4P4	Beta_1	TYPICAL	nvdq	0.0011185	0.000591471	71	-6.08547e-05	0.00229786	0.0626969	0.988192
SWS	F4P4	Beta_1	LANGUAGE DELAY	nvdq	0.000173439	0.000592334	71	-0.00100764	0.00135452	0.770524	0.988192
SWS	F4P4	Beta_2	TYPICAL	nvdq	0.000824476	0.000567715	57.4102	-0.000312177	0.00196113	0.15187	0.988192
SWS	F4P4	Beta_2	LANGUAGE DELAY	nvdq	0.000107453	0.000562992	69.0106	-0.00101568	0.00123059	0.849196	0.988192
SWS	F4P4	Beta_3	TYPICAL	nvdq	-0.000662338	0.0011609	70.0363	-0.00297766	0.00165298	0.570138	0.988192
SWS	F4P4	Beta_3	LANGUAGE DELAY	nvdq	-0.00130196	0.00111476	70.1664	-0.00352519	0.000921276	0.246792	0.988192
SWS	F4Pz	Delta	TYPICAL	nvdq	-0.000138927	0.000766907	70.9965	-0.0016681	0.00139024	0.856764	0.988192
SWS	F4Pz	Delta	LANGUAGE DELAY	nvdq	-0.000740006	0.000727865	68.3762	-0.00219229	0.000712282	0.31289	0.988192
SWS	F4Pz	Theta	TYPICAL	nvdq	0.000505009	0.000943239	66.3214	-0.00137806	0.00238808	0.594165	0.988192
SWS	F4Pz	Theta	LANGUAGE DELAY	nvdq	7.82392e-05	0.000918634	70.9922	-0.00175347	0.00190995	0.932367	0.988192
SWS	F4Pz	Alpha_1	TYPICAL	nvdq	-0.000707222	0.000616862	70.1222	-0.00193748	0.000523032	0.255492	0.988192
SWS	F4Pz	Alpha_1	LANGUAGE DELAY	nvdq	9.8921e-05	0.000578819	62.9672	-0.00105777	0.00125561	0.864849	0.988192
SWS	F4Pz	Alpha_2	TYPICAL	nvdq	0.000309478	0.000563193	69.2965	-0.000813976	0.00143293	0.584425	0.988192
SWS	F4Pz	Alpha_2	LANGUAGE DELAY	nvdq	-0.00108238	0.000545573	70.9493	-0.00217024	5.47229e-06	0.0511325	0.988192
SWS	F4Pz	Beta_1	TYPICAL	nvdq	0.00103532	0.000541739	71	-4.48739e-05	0.00211552	0.0600278	0.988192
SWS	F4Pz	Beta_1	LANGUAGE DELAY	nvdq	-0.00025315	0.00054253	71	-0.00133492	0.000828624	0.642208	0.988192
SWS	F4Pz	Beta_2	TYPICAL	nvdq	0.000114615	0.000540227	68.4035	-0.000963275	0.00119251	0.832612	0.988192
SWS	F4Pz	Beta_2	LANGUAGE DELAY	nvdq	-0.000247046	0.00052397	70.9658	-0.00129182	0.00079773	0.638738	0.988192
SWS	F4Pz	Beta_3	TYPICAL	nvdq	-0.000207385	0.00123341	68.7839	-0.00266811	0.00225334	0.866967	0.988192
SWS	F4Pz	Beta_3	LANGUAGE DELAY	nvdq	-0.00161113	0.00119211	70.7979	-0.00398825	0.000766	0.180842	0.988192
SWS	FzCz	Delta	TYPICAL	nvdq	0.00175294	0.00164558	69.9723	-0.0015291	0.00503497	0.290431	0.988192
SWS	FzCz	Delta	LANGUAGE DELAY	nvdq	0.000563236	0.00154195	63.0288	-0.00251808	0.00364456	0.71613	0.988192
SWS	FzCz	Theta	TYPICAL	nvdq	0.0021046	0.00169765	70.9972	-0.00128042	0.00548963	0.219164	0.988192
SWS	FzCz	Theta	LANGUAGE DELAY	nvdq	0.000984801	0.00160881	67.6535	-0.00222583	0.00419543	0.542504	0.988192
SWS	FzCz	Alpha_1	TYPICAL	nvdq	0.0012872	0.00138389	66.9487	-0.00147508	0.00404949	0.355643	0.988192
SWS	FzCz	Alpha_1	LANGUAGE DELAY	nvdq	0.000751164	0.0013464	70.9998	-0.00193348	0.00343581	0.578664	0.988192
SWS	FzCz	Alpha_2	TYPICAL	nvdq	0.00203929	0.00127858	70.6371	-0.00051035	0.00458892	0.115185	0.988192
SWS	FzCz	Alpha_2	LANGUAGE DELAY	nvdq	0.000340601	0.00122303	69.8838	-0.00209873	0.00277993	0.781459	0.988192
SWS	FzCz	Beta_1	TYPICAL	nvdq	0.00446687	0.00167676	69.8497	0.00112254	0.00781119	0.00958123	0.988192
SWS	FzCz	Beta_1	LANGUAGE DELAY	nvdq	-0.000675074	0.00161597	70.6938	-0.00389747	0.00254733	0.677396	0.988192
SWS	FzCz	Beta_2	TYPICAL	nvdq	0.00297368	0.00168101	70.8838	-0.000378263	0.00632562	0.081199	0.988192
SWS	FzCz	Beta_2	LANGUAGE DELAY	nvdq	0.000121528	0.00160122	68.8674	-0.00307292	0.00331598	0.939721	0.991213
SWS	FzCz	Beta_3	TYPICAL	nvdq	0.00171113	0.00179899	70.7592	-0.00187616	0.00529843	0.344759	0.988192
SWS	FzCz	Beta_3	LANGUAGE DELAY	nvdq	-0.00145327	0.00169487	66.3038	-0.0048369	0.00193035	0.394283	0.988192
SWS	P3F7	Delta	TYPICAL	nvdq	-0.00027882	0.000779483	69.2195	-0.00183376	0.00127612	0.721657	0.988192
SWS	P3F7	Delta	LANGUAGE DELAY	nvdq	-0.000508073	0.000755494	70.9617	-0.0020145	0.000998354	0.503447	0.988192
SWS	P3F7	Theta	TYPICAL	nvdq	-0.000465326	0.000798946	68.1586	-0.00205953	0.00112888	0.562203	0.988192
SWS	P3F7	Theta	LANGUAGE DELAY	nvdq	-0.000343568	0.000781195	70.9387	-0.00190125	0.00121412	0.661421	0.988192
SWS	P3F7	Alpha_1	TYPICAL	nvdq	-0.000650474	0.00057086	65.6064	-0.00179036	0.000489414	0.258654	0.988192
SWS	P3F7	Alpha_1	LANGUAGE DELAY	nvdq	-0.00035172	0.000565601	70.3298	-0.00147968	0.000776242	0.53605	0.988192
SWS	P3F7	Alpha_2	TYPICAL	nvdq	-8.39656e-05	0.000446239	65.6109	-0.000975009	0.000807078	0.85133	0.988192
SWS	P3F7	Alpha_2	LANGUAGE DELAY	nvdq	-0.000201572	0.000443475	70.2205	-0.00108601	0.000682862	0.65085	0.988192
SWS	P3F7	Beta_1	TYPICAL	nvdq	-0.000110308	0.000622295	70.9199	-0.00135115	0.00113054	0.859809	0.988192
SWS	P3F7	Beta_1	LANGUAGE DELAY	nvdq	0.000357184	0.000591716	66.4166	-0.000824076	0.00153844	0.548138	0.988192
SWS	P3F7	Beta_2	TYPICAL	nvdq	5.2652e-05	0.000494652	70.6977	-0.00093373	0.00103903	0.915533	0.988192
SWS	P3F7	Beta_2	LANGUAGE DELAY	nvdq	7.57348e-07	0.00046564	66.1063	-0.000928895	0.00093041	0.998707	0.998707
SWS	P3F7	Beta_3	TYPICAL	nvdq	0.000318409	0.00123723	69.5993	-0.00214942	0.00278624	0.797663	0.988192
SWS	P3F7	Beta_3	LANGUAGE DELAY	nvdq	-0.000300397	0.00119047	70.3631	-0.0026745	0.0020737	0.801518	0.988192
SWS	P3Fz	Delta	TYPICAL	nvdq	-0.000663937	0.000899494	69.833	-0.002458	0.00113012	0.462913	0.988192
SWS	P3Fz	Delta	LANGUAGE DELAY	nvdq	-0.000508817	0.000867353	70.7429	-0.00223838	0.00122074	0.559318	0.988192
SWS	P3Fz	Theta	TYPICAL	nvdq	0.000371168	0.000869129	70.9093	-0.00136186	0.0021042	0.670631	0.988192
SWS	P3Fz	Theta	LANGUAGE DELAY	nvdq	0.00058689	0.000820866	67.0783	-0.00105153	0.00222531	0.477112	0.988192
SWS	P3Fz	Alpha_1	TYPICAL	nvdq	-0.000222863	0.000671107	69.6235	-0.00156147	0.00111574	0.740824	0.988192
SWS	P3Fz	Alpha_1	LANGUAGE DELAY	nvdq	0.000468272	0.000627481	62.4425	-0.000785868	0.00172241	0.458303	0.988192
SWS	P3Fz	Alpha_2	TYPICAL	nvdq	-5.9339e-05	0.000584427	70.1262	-0.00122491	0.00110623	0.919417	0.988192
SWS	P3Fz	Alpha_2	LANGUAGE DELAY	nvdq	-0.000509294	0.000562462	70.6318	-0.00163091	0.000612325	0.368293	0.988192
SWS	P3Fz	Beta_1	TYPICAL	nvdq	0.000801232	0.000629909	71	-0.000454772	0.00205724	0.207531	0.988192
SWS	P3Fz	Beta_1	LANGUAGE DELAY	nvdq	1.01988e-05	0.000630828	71	-0.00124764	0.00126803	0.987146	0.997765
SWS	P3Fz	Beta_2	TYPICAL	nvdq	0.000210402	0.000506935	70.8432	-0.000800437	0.00122124	0.679362	0.988192
SWS	P3Fz	Beta_2	LANGUAGE DELAY	nvdq	-6.14805e-05	0.000483139	68.8479	-0.00102535	0.000902393	0.899112	0.988192
SWS	P3Fz	Beta_3	TYPICAL	nvdq	-0.000366573	0.00122533	69.9052	-0.00281047	0.00207733	0.765704	0.988192
SWS	P3Fz	Beta_3	LANGUAGE DELAY	nvdq	-0.00109537	0.00117759	70.2685	-0.00344385	0.00125311	0.355463	0.988192
SWS	P3P4	Delta	TYPICAL	nvdq	0.000382697	0.00114069	66.5113	-0.00189443	0.00265983	0.738306	0.988192
SWS	P3P4	Delta	LANGUAGE DELAY	nvdq	-0.000458989	0.00111628	70.8741	-0.00268485	0.00176687	0.682183	0.988192
SWS	P3P4	Theta	TYPICAL	nvdq	0.00195862	0.00118225	70.1144	-0.000399235	0.00431648	0.102051	0.988192
SWS	P3P4	Theta	LANGUAGE DELAY	nvdq	0.00089663	0.00113341	69.7116	-0.00136405	0.00315731	0.431574	0.988192
SWS	P3P4	Alpha_1	TYPICAL	nvdq	-0.000448126	0.000939486	70.7368	-0.00232153	0.00142528	0.634839	0.988192
SWS	P3P4	Alpha_1	LANGUAGE DELAY	nvdq	0.000118879	0.000896725	69.1644	-0.00166996	0.00190772	0.894918	0.988192
SWS	P3P4	Alpha_2	TYPICAL	nvdq	-0.00020613	0.000824887	64.4144	-0.00185383	0.00144157	0.803469	0.988192
SWS	P3P4	Alpha_2	LANGUAGE DELAY	nvdq	-0.000448997	0.000813407	70.4041	-0.00207112	0.00117313	0.5827	0.988192
SWS	P3P4	Beta_1	TYPICAL	nvdq	0.000111906	0.000724097	62.8064	-0.00133517	0.00155899	0.877675	0.988192
SWS	P3P4	Beta_1	LANGUAGE DELAY	nvdq	-0.00153046	0.000722937	69.5356	-0.00297248	-8.84384e-05	0.037839	0.988192
SWS	P3P4	Beta_2	TYPICAL	nvdq	-0.000163859	0.000851141	70.404	-0.00186123	0.00153352	0.847892	0.988192
SWS	P3P4	Beta_2	LANGUAGE DELAY	nvdq	-0.00126193	0.000800306	63.5073	-0.00286097	0.000337101	0.119807	0.988192
SWS	P3P4	Beta_3	TYPICAL	nvdq	-0.000534684	0.00148998	70.0388	-0.00350632	0.00243695	0.720784	0.988192
SWS	P3P4	Beta_3	LANGUAGE DELAY	nvdq	-0.00130413	0.00142721	69.1619	-0.00415122	0.00154296	0.364017	0.988192
SWS	P4Fz	Delta	TYPICAL	nvdq	-0.000526242	0.000852885	68.9247	-0.00222773	0.00117525	0.539259	0.988192
SWS	P4Fz	Delta	LANGUAGE DELAY	nvdq	0.000145865	0.000825899	70.9237	-0.00150096	0.00179269	0.860316	0.988192
SWS	P4Fz	Theta	TYPICAL	nvdq	0.000720091	0.000892111	67.9058	-0.00106013	0.00250031	0.422383	0.988192
SWS	P4Fz	Theta	LANGUAGE DELAY	nvdq	0.00162293	0.000869842	70.9826	-0.000111491	0.00335736	0.0662046	0.988192
SWS	P4Fz	Alpha_1	TYPICAL	nvdq	-0.000311677	0.000661549	70.1879	-0.00163103	0.00100768	0.639007	0.988192
SWS	P4Fz	Alpha_1	LANGUAGE DELAY	nvdq	0.000671736	0.00063552	70.3839	-0.000595647	0.00193912	0.294132	0.988192
SWS	P4Fz	Alpha_2	TYPICAL	nvdq	0.000299504	0.00057012	69.3274	-0.000837758	0.00143677	0.601026	0.988192
SWS	P4Fz	Alpha_2	LANGUAGE DELAY	nvdq	-0.000372972	0.00055247	70.9595	-0.00147458	0.000728632	0.501807	0.988192
SWS	P4Fz	Beta_1	TYPICAL	nvdq	0.00113252	0.000644757	63.0147	-0.000155922	0.00242095	0.0838612	0.988192
SWS	P4Fz	Beta_1	LANGUAGE DELAY	nvdq	4.4805e-05	0.000634063	70.4414	-0.00121966	0.00130927	0.943866	0.99292
SWS	P4Fz	Beta_2	TYPICAL	nvdq	0.000533896	0.000476071	67.8478	-0.000416128	0.00148392	0.266045	0.988192
SWS	P4Fz	Beta_2	LANGUAGE DELAY	nvdq	7.32671e-05	0.000463912	70.9895	-0.000851749	0.000998283	0.874958	0.988192
SWS	P4Fz	Beta_3	TYPICAL	nvdq	-0.000431279	0.00114165	70.9561	-0.0027077	0.00184514	0.706731	0.988192
SWS	P4Fz	Beta_3	LANGUAGE DELAY	nvdq	-0.00113334	0.00108545	68.1942	-0.0032992	0.00103252	0.300116	0.988192
AWAKE	C3C4	Delta	TYPICAL	nvdq	0.00546074	0.00404656	41.6741	-0.00270744	0.0136289	0.18447	0.988192
AWAKE	C3C4	Delta	LANGUAGE DELAY	nvdq	-0.00248792	0.00648718	49.3715	-0.0155219	0.0105461	0.702986	0.988192
AWAKE	C3C4	Theta	TYPICAL	nvdq	0.00148244	0.00219512	49.9198	-0.00292675	0.00589164	0.502578	0.988192
AWAKE	C3C4	Theta	LANGUAGE DELAY	nvdq	-0.00479279	0.00334387	47.0921	-0.0115194	0.00193386	0.158376	0.988192
AWAKE	C3C4	Alpha_1	TYPICAL	nvdq	0.00250074	0.00251287	49.6135	-0.00254749	0.00754896	0.324482	0.988192
AWAKE	C3C4	Alpha_1	LANGUAGE DELAY	nvdq	-0.00401452	0.00385459	48.369	-0.0117632	0.00373412	0.302826	0.988192
AWAKE	C3C4	Alpha_2	TYPICAL	nvdq	0.00271228	0.00321422	48.4253	-0.00374889	0.00917344	0.402911	0.988192
AWAKE	C3C4	Alpha_2	LANGUAGE DELAY	nvdq	-0.00740403	0.0050117	49.6082	-0.0174723	0.00266423	0.145903	0.988192
AWAKE	C3C4	Beta_1	TYPICAL	nvdq	0.00309421	0.00354939	47.5425	-0.0040441	0.0102325	0.387722	0.988192
AWAKE	C3C4	Beta_1	LANGUAGE DELAY	nvdq	-0.00985528	0.0055791	49.8888	-0.0210619	0.00135129	0.0834359	0.988192
AWAKE	C3C4	Beta_2	TYPICAL	nvdq	0.00210533	0.00396779	48.0815	-0.00587209	0.0100828	0.598135	0.988192
AWAKE	C3C4	Beta_2	LANGUAGE DELAY	nvdq	-0.010253	0.00618393	49.4819	-0.0226771	0.00217098	0.103642	0.988192
AWAKE	C3C4	Beta_3	TYPICAL	nvdq	0.00323255	0.00406878	46.5914	-0.00495467	0.0114198	0.430946	0.988192
AWAKE	C3C4	Beta_3	LANGUAGE DELAY	nvdq	-0.0101132	0.00642867	49.9832	-0.0230257	0.00279929	0.121996	0.988192
AWAKE	CzPz	Delta	TYPICAL	nvdq	0.00122632	0.00416633	47.7246	-0.00715189	0.00960454	0.769774	0.988192
AWAKE	CzPz	Delta	LANGUAGE DELAY	nvdq	0.00129843	0.006403	50.4465	-0.0115596	0.0141564	0.840119	0.988192
AWAKE	CzPz	Theta	TYPICAL	nvdq	-0.00227511	0.00331437	44.1829	-0.00895399	0.00440378	0.496024	0.988192
AWAKE	CzPz	Theta	LANGUAGE DELAY	nvdq	0.00363329	0.0048031	39.0076	-0.00608184	0.0133484	0.453926	0.988192
AWAKE	CzPz	Alpha_1	TYPICAL	nvdq	-0.00419688	0.00359537	37.1998	-0.0114805	0.00308672	0.250518	0.988192
AWAKE	CzPz	Alpha_1	LANGUAGE DELAY	nvdq	0.00468069	0.00516739	33.8226	-0.00582274	0.0151841	0.371443	0.988192
AWAKE	CzPz	Alpha_2	TYPICAL	nvdq	-0.00095371	0.00438737	46.6092	-0.00978192	0.0078745	0.828864	0.988192
AWAKE	CzPz	Alpha_2	LANGUAGE DELAY	nvdq	0.000550858	0.00637819	41.583	-0.0123247	0.0134264	0.93159	0.988192
AWAKE	CzPz	Beta_1	TYPICAL	nvdq	-0.00253774	0.00484684	46.6246	-0.0122904	0.00721492	0.603047	0.988192
AWAKE	CzPz	Beta_1	LANGUAGE DELAY	nvdq	-0.00254669	0.00705924	40.6099	-0.0168073	0.0117139	0.720149	0.988192
AWAKE	CzPz	Beta_2	TYPICAL	nvdq	-0.000537594	0.00571164	50.9373	-0.0120045	0.0109293	0.925381	0.988192
AWAKE	CzPz	Beta_2	LANGUAGE DELAY	nvdq	-0.00420567	0.00853215	47.1127	-0.0213691	0.0129577	0.624359	0.988192
AWAKE	CzPz	Beta_3	TYPICAL	nvdq	0.00161236	0.00566071	48.9482	-0.00976358	0.0129883	0.776974	0.988192
AWAKE	CzPz	Beta_3	LANGUAGE DELAY	nvdq	-0.00464337	0.00863589	49.9425	-0.0219896	0.0127028	0.593184	0.988192
AWAKE	F3F4	Delta	TYPICAL	nvdq	0.00498485	0.00450072	39.2772	-0.00411666	0.0140864	0.274785	0.988192
AWAKE	F3F4	Delta	LANGUAGE DELAY	nvdq	0.0032766	0.00716984	48.6083	-0.0111347	0.0176879	0.649709	0.988192
AWAKE	F3F4	Theta	TYPICAL	nvdq	0.00343466	0.00338276	46.1636	-0.00337384	0.0102432	0.315236	0.988192
AWAKE	F3F4	Theta	LANGUAGE DELAY	nvdq	0.000673243	0.00491132	41.389	-0.00924254	0.010589	0.891632	0.988192
AWAKE	F3F4	Alpha_1	TYPICAL	nvdq	0.00301933	0.00310174	31.4661	-0.00330292	0.00934158	0.337764	0.988192
AWAKE	F3F4	Alpha_1	LANGUAGE DELAY	nvdq	0.0025661	0.00443072	30.0956	-0.00648143	0.0116136	0.566791	0.988192
AWAKE	F3F4	Alpha_2	TYPICAL	nvdq	0.000900811	0.00379348	40.8509	-0.00676112	0.00856274	0.813484	0.988192
AWAKE	F3F4	Alpha_2	LANGUAGE DELAY	nvdq	-0.0013195	0.00546134	37.4124	-0.0123811	0.00974211	0.810404	0.988192
AWAKE	F3F4	Beta_1	TYPICAL	nvdq	0.00134848	0.00373337	44.903	-0.00617136	0.00886832	0.719646	0.988192
AWAKE	F3F4	Beta_1	LANGUAGE DELAY	nvdq	-0.000862808	0.00540299	40.7414	-0.0117765	0.0100508	0.873914	0.988192
AWAKE	F3F4	Beta_2	TYPICAL	nvdq	0.00118446	0.00345356	37.3878	-0.00581067	0.00817959	0.733544	0.988192
AWAKE	F3F4	Beta_2	LANGUAGE DELAY	nvdq	-0.00085961	0.0049531	34.8792	-0.0109162	0.00919696	0.863222	0.988192
AWAKE	F3F4	Beta_3	TYPICAL	nvdq	0.00183352	0.00369566	46.9444	-0.00560141	0.00926846	0.622118	0.988192
AWAKE	F3F4	Beta_3	LANGUAGE DELAY	nvdq	0.000524258	0.00536887	42.5442	-0.0103065	0.011355	0.922671	0.988192
AWAKE	F3P3	Delta	TYPICAL	nvdq	0.00240984	0.00391919	40.8944	-0.00550575	0.0103254	0.542039	0.988192
AWAKE	F3P3	Delta	LANGUAGE DELAY	nvdq	0.000549314	0.00619877	50.1028	-0.0119007	0.0129993	0.92974	0.988192
AWAKE	F3P3	Theta	TYPICAL	nvdq	0.000609939	0.0028609	32.5594	-0.00521359	0.00643347	0.832501	0.988192
AWAKE	F3P3	Theta	LANGUAGE DELAY	nvdq	0.00429484	0.00409078	30.8559	-0.00404993	0.0126396	0.301925	0.988192
AWAKE	F3P3	Alpha_1	TYPICAL	nvdq	0.00112916	0.0031773	27.6279	-0.0053832	0.00764151	0.725002	0.988192
AWAKE	F3P3	Alpha_1	LANGUAGE DELAY	nvdq	0.00440755	0.00453073	26.8356	-0.0048914	0.0137065	0.339334	0.988192
AWAKE	F3P3	Alpha_2	TYPICAL	nvdq	0.000958773	0.00430089	44.362	-0.0077071	0.00962465	0.824618	0.988192
AWAKE	F3P3	Alpha_2	LANGUAGE DELAY	nvdq	0.0007733	0.00622385	39.9546	-0.011806	0.0133526	0.901742	0.988192
AWAKE	F3P3	Beta_1	TYPICAL	nvdq	0.000488612	0.00445739	47.8319	-0.00847438	0.00945161	0.913171	0.988192
AWAKE	F3P3	Beta_1	LANGUAGE DELAY	nvdq	-0.00175523	0.00649687	42.8324	-0.0148589	0.0113484	0.78833	0.988192
AWAKE	F3P3	Beta_2	TYPICAL	nvdq	-0.000660735	0.00453776	48.1362	-0.00978385	0.00846238	0.884839	0.988192
AWAKE	F3P3	Beta_2	LANGUAGE DELAY	nvdq	-0.00238861	0.00662199	42.9299	-0.0157437	0.0109665	0.720086	0.988192
AWAKE	F3P3	Beta_3	TYPICAL	nvdq	0.00140468	0.00442716	50.9923	-0.00748325	0.0102926	0.752321	0.988192
AWAKE	F3P3	Beta_3	LANGUAGE DELAY	nvdq	-0.00118384	0.00658302	47.3207	-0.0144248	0.0120571	0.858053	0.988192
AWAKE	F4P4	Delta	TYPICAL	nvdq	0.00315307	0.00398945	50	-0.00485998	0.0111661	0.433055	0.988192
AWAKE	F4P4	Delta	LANGUAGE DELAY	nvdq	-0.00497913	0.00701071	50	-0.0190606	0.00910229	0.480868	0.988192
AWAKE	F4P4	Theta	TYPICAL	nvdq	0.00161585	0.00339058	38.6049	-0.00524448	0.00847618	0.636353	0.988192
AWAKE	F4P4	Theta	LANGUAGE DELAY	nvdq	0.00141766	0.00577014	49.8959	-0.0101726	0.0130079	0.80693	0.988192
AWAKE	F4P4	Alpha_1	TYPICAL	nvdq	0.00127964	0.00349275	33.1333	-0.00582532	0.0083846	0.716417	0.988192
AWAKE	F4P4	Alpha_1	LANGUAGE DELAY	nvdq	0.00243927	0.00617094	49.4815	-0.00995864	0.0148372	0.694333	0.988192
AWAKE	F4P4	Alpha_2	TYPICAL	nvdq	0.00220584	0.00437915	47.3023	-0.00660238	0.0110141	0.6168	0.988192
AWAKE	F4P4	Alpha_2	LANGUAGE DELAY	nvdq	0.000826929	0.007206	49.9858	-0.0136468	0.0153007	0.909098	0.988192
AWAKE	F4P4	Beta_1	TYPICAL	nvdq	0.0012389	0.00425965	47.9785	-0.00732579	0.0098036	0.772422	0.988192
AWAKE	F4P4	Beta_1	LANGUAGE DELAY	nvdq	-0.000777501	0.00699407	49.9852	-0.0148256	0.0132706	0.91193	0.988192
AWAKE	F4P4	Beta_2	TYPICAL	nvdq	0.000874605	0.00433988	48.5504	-0.00784876	0.00959797	0.841128	0.988192
AWAKE	F4P4	Beta_2	LANGUAGE DELAY	nvdq	-0.000765487	0.00711129	49.9828	-0.0150491	0.0135181	0.914709	0.988192
AWAKE	F4P4	Beta_3	TYPICAL	nvdq	0.000635007	0.00427165	49.7809	-0.00794578	0.0092158	0.882426	0.988192
AWAKE	F4P4	Beta_3	LANGUAGE DELAY	nvdq	0.00200537	0.00697211	49.9642	-0.0119988	0.0160095	0.774821	0.988192
AWAKE	F4Pz	Delta	TYPICAL	nvdq	0.00192498	0.00396417	42.3762	-0.00607294	0.00992289	0.629756	0.988192
AWAKE	F4Pz	Delta	LANGUAGE DELAY	nvdq	-0.00301874	0.00624518	50.6145	-0.0155588	0.00952131	0.630917	0.988192
AWAKE	F4Pz	Theta	TYPICAL	nvdq	0.000606763	0.00281491	28.7042	-0.00515295	0.00636647	0.83086	0.988192
AWAKE	F4Pz	Theta	LANGUAGE DELAY	nvdq	0.00462483	0.00401823	27.5371	-0.00361238	0.012862	0.259645	0.988192
AWAKE	F4Pz	Alpha_1	TYPICAL	nvdq	-8.25588e-05	0.00285267	25.7578	-0.00594899	0.00578388	0.977135	0.997765
AWAKE	F4Pz	Alpha_1	LANGUAGE DELAY	nvdq	0.00120844	0.00406546	25.1717	-0.00716164	0.00957851	0.768719	0.988192
AWAKE	F4Pz	Alpha_2	TYPICAL	nvdq	0.00186847	0.00403722	44.2251	-0.00626685	0.0100038	0.645769	0.988192
AWAKE	F4Pz	Alpha_2	LANGUAGE DELAY	nvdq	-0.00129881	0.00583938	39.9697	-0.0131009	0.0105033	0.825118	0.988192
AWAKE	F4Pz	Beta_1	TYPICAL	nvdq	0.00141267	0.00410786	46.6454	-0.00685295	0.00967828	0.732472	0.988192
AWAKE	F4Pz	Beta_1	LANGUAGE DELAY	nvdq	-0.00282807	0.00596892	41.8881	-0.0148748	0.00921865	0.638103	0.988192
AWAKE	F4Pz	Beta_2	TYPICAL	nvdq	0.00107559	0.00429834	47.8091	-0.00756768	0.00971886	0.803479	0.988192
AWAKE	F4Pz	Beta_2	LANGUAGE DELAY	nvdq	-0.00305056	0.00626444	42.8287	-0.0156855	0.00958435	0.628767	0.988192
AWAKE	F4Pz	Beta_3	TYPICAL	nvdq	0.00112066	0.00439633	50.8852	-0.00770583	0.00994714	0.799822	0.988192
AWAKE	F4Pz	Beta_3	LANGUAGE DELAY	nvdq	-0.000906825	0.00651326	47.0035	-0.0140098	0.0121961	0.889865	0.988192
AWAKE	FzCz	Delta	TYPICAL	nvdq	0.000537633	0.00399543	50.0015	-0.00748741	0.00856268	0.893498	0.988192
AWAKE	FzCz	Delta	LANGUAGE DELAY	nvdq	-0.00251142	0.00604342	49.1291	-0.0146553	0.00963247	0.679539	0.988192
AWAKE	FzCz	Theta	TYPICAL	nvdq	-0.00130885	0.00399936	50.7382	-0.00933889	0.0067212	0.744814	0.988192
AWAKE	FzCz	Theta	LANGUAGE DELAY	nvdq	-0.00124021	0.00599626	47.6632	-0.0132987	0.0108183	0.837024	0.988192
AWAKE	FzCz	Alpha_1	TYPICAL	nvdq	-0.00173582	0.00370921	45.3614	-0.00920492	0.00573327	0.642043	0.988192
AWAKE	FzCz	Alpha_1	LANGUAGE DELAY	nvdq	0.000243605	0.00537673	40.7567	-0.0106169	0.0111041	0.964084	0.99292
AWAKE	FzCz	Alpha_2	TYPICAL	nvdq	-0.0030295	0.00426744	47.7433	-0.011611	0.00555195	0.481213	0.988192
AWAKE	FzCz	Alpha_2	LANGUAGE DELAY	nvdq	-0.00175831	0.00622597	42.102	-0.0143219	0.0108053	0.779009	0.988192
AWAKE	FzCz	Beta_1	TYPICAL	nvdq	-0.00252721	0.00456913	50.8493	-0.0117008	0.00664635	0.582614	0.988192
AWAKE	FzCz	Beta_1	LANGUAGE DELAY	nvdq	-0.00260707	0.00676893	45.9597	-0.0162325	0.0110184	0.701901	0.988192
AWAKE	FzCz	Beta_2	TYPICAL	nvdq	-0.00290218	0.0049143	50.9775	-0.0127681	0.00696379	0.557425	0.988192
AWAKE	FzCz	Beta_2	LANGUAGE DELAY	nvdq	-0.00377522	0.00730254	46.3332	-0.0184716	0.0109212	0.607634	0.988192
AWAKE	FzCz	Beta_3	TYPICAL	nvdq	-0.00134223	0.00499031	48.8918	-0.0113712	0.00868673	0.789086	0.988192
AWAKE	FzCz	Beta_3	LANGUAGE DELAY	nvdq	-0.00461717	0.00761395	49.9298	-0.0199108	0.0106764	0.54699	0.988192
AWAKE	P3F7	Delta	TYPICAL	nvdq	-0.000987233	0.0037693	47.5965	-0.00856757	0.00659311	0.794518	0.988192
AWAKE	P3F7	Delta	LANGUAGE DELAY	nvdq	0.00229431	0.0057912	50.3958	-0.0093354	0.013924	0.693651	0.988192
AWAKE	P3F7	Theta	TYPICAL	nvdq	-0.000906298	0.00270672	30.4259	-0.00643091	0.00461832	0.740049	0.988192
AWAKE	P3F7	Theta	LANGUAGE DELAY	nvdq	0.00359809	0.0038651	29.1594	-0.00430505	0.0115012	0.35954	0.988192
AWAKE	P3F7	Alpha_1	TYPICAL	nvdq	-0.0020208	0.00282806	22.8305	-0.0078735	0.0038319	0.482128	0.988192
AWAKE	P3F7	Alpha_1	LANGUAGE DELAY	nvdq	0.00224825	0.00402689	22.5807	-0.00609059	0.0105871	0.582129	0.988192
AWAKE	P3F7	Alpha_2	TYPICAL	nvdq	-0.00106771	0.00424565	38.7125	-0.00965739	0.00752198	0.802771	0.988192
AWAKE	P3F7	Alpha_2	LANGUAGE DELAY	nvdq	-0.000581188	0.00610086	35.6266	-0.0129588	0.0117964	0.924639	0.988192
AWAKE	P3F7	Beta_1	TYPICAL	nvdq	-0.000568547	0.00438702	42.4203	-0.00941932	0.00828222	0.897497	0.988192
AWAKE	P3F7	Beta_1	LANGUAGE DELAY	nvdq	-0.00225326	0.00633187	38.3626	-0.0150675	0.010561	0.723895	0.988192
AWAKE	P3F7	Beta_2	TYPICAL	nvdq	-0.00150146	0.00425787	39.2835	-0.0101118	0.00710891	0.726249	0.988192
AWAKE	P3F7	Beta_2	LANGUAGE DELAY	nvdq	-0.00317398	0.00612672	35.738	-0.0156027	0.00925475	0.607612	0.988192
AWAKE	P3F7	Beta_3	TYPICAL	nvdq	-0.00132088	0.00408124	41.338	-0.00956106	0.00691929	0.747836	0.988192
AWAKE	P3F7	Beta_3	LANGUAGE DELAY	nvdq	-0.00392309	0.00589158	36.8553	-0.0158621	0.00801596	0.509634	0.988192
AWAKE	P3Fz	Delta	TYPICAL	nvdq	0.00185713	0.00383932	40.7316	-0.00589808	0.00961234	0.63118	0.988192
AWAKE	P3Fz	Delta	LANGUAGE DELAY	nvdq	0.00039547	0.00601918	50.8768	-0.0116892	0.0124802	0.947873	0.99292
AWAKE	P3Fz	Theta	TYPICAL	nvdq	0.000740702	0.00287699	32.4056	-0.00511665	0.00659805	0.798453	0.988192
AWAKE	P3Fz	Theta	LANGUAGE DELAY	nvdq	0.0041563	0.00411484	30.6011	-0.00424041	0.012553	0.320379	0.988192
AWAKE	P3Fz	Alpha_1	TYPICAL	nvdq	0.000735376	0.00329871	29.4086	-0.00600717	0.00747792	0.825132	0.988192
AWAKE	P3Fz	Alpha_1	LANGUAGE DELAY	nvdq	0.00449437	0.00470812	28.3044	-0.0051451	0.0141338	0.347862	0.988192
AWAKE	P3Fz	Alpha_2	TYPICAL	nvdq	0.00159019	0.0043736	44.9375	-0.00721903	0.0103994	0.717871	0.988192
AWAKE	P3Fz	Alpha_2	LANGUAGE DELAY	nvdq	0.000902722	0.00633662	40.304	-0.0119011	0.0137065	0.887426	0.988192
AWAKE	P3Fz	Beta_1	TYPICAL	nvdq	0.00044709	0.00467592	48.9803	-0.00894961	0.00984379	0.924216	0.988192
AWAKE	P3Fz	Beta_1	LANGUAGE DELAY	nvdq	-0.00173482	0.0068435	43.654	-0.0155301	0.0120604	0.801073	0.988192
AWAKE	P3Fz	Beta_2	TYPICAL	nvdq	-0.000329402	0.00493947	50.4904	-0.0102482	0.00958944	0.947094	0.99292
AWAKE	P3Fz	Beta_2	LANGUAGE DELAY	nvdq	-0.00233942	0.00728862	45.2542	-0.0170172	0.0123383	0.749712	0.988192
AWAKE	P3Fz	Beta_3	TYPICAL	nvdq	0.00190441	0.0048376	49.6857	-0.00781371	0.0116225	0.69551	0.988192
AWAKE	P3Fz	Beta_3	LANGUAGE DELAY	nvdq	-0.00182858	0.0073373	49.4061	-0.0165704	0.0129132	0.804226	0.988192
AWAKE	P3P4	Delta	TYPICAL	nvdq	0.00473443	0.00429091	50	-0.00388411	0.013353	0.275152	0.988192
AWAKE	P3P4	Delta	LANGUAGE DELAY	nvdq	-0.0038382	0.00754047	50	-0.0189837	0.0113073	0.612982	0.988192
AWAKE	P3P4	Theta	TYPICAL	nvdq	0.000680114	0.00335518	36.9277	-0.00611858	0.00747881	0.840478	0.988192
AWAKE	P3P4	Theta	LANGUAGE DELAY	nvdq	0.00172991	0.00579122	49.802	-0.00990324	0.0133631	0.766402	0.988192
AWAKE	P3P4	Alpha_1	TYPICAL	nvdq	0.00401418	0.00409886	36.3226	-0.00429614	0.0123245	0.33389	0.988192
AWAKE	P3P4	Alpha_1	LANGUAGE DELAY	nvdq	0.00153733	0.00710119	49.7654	-0.0127275	0.0158022	0.829492	0.988192
AWAKE	P3P4	Alpha_2	TYPICAL	nvdq	0.00207083	0.00475078	45.5013	-0.00749483	0.0116365	0.664976	0.988192
AWAKE	P3P4	Alpha_2	LANGUAGE DELAY	nvdq	9.87722e-05	0.00787447	49.9836	-0.0157177	0.0159152	0.990042	0.997765
AWAKE	P3P4	Beta_1	TYPICAL	nvdq	0.0012463	0.00507954	48.6852	-0.00896308	0.0114557	0.807211	0.988192
AWAKE	P3P4	Beta_1	LANGUAGE DELAY	nvdq	-0.00119946	0.008319	49.9817	-0.0179088	0.0155099	0.885936	0.988192
AWAKE	P3P4	Beta_2	TYPICAL	nvdq	-0.000503555	0.00525191	49.5033	-0.0110549	0.0100478	0.924003	0.988192
AWAKE	P3P4	Beta_2	LANGUAGE DELAY	nvdq	-0.000952516	0.00857733	49.9672	-0.0181809	0.0162758	0.912021	0.988192
AWAKE	P3P4	Beta_3	TYPICAL	nvdq	0.00114034	0.00496154	49.8201	-0.0088261	0.0111068	0.819161	0.988192
AWAKE	P3P4	Beta_3	LANGUAGE DELAY	nvdq	-9.95403e-05	0.00811354	49.8886	-0.016397	0.0161979	0.99026	0.997765
AWAKE	P4Fz	Delta	TYPICAL	nvdq	0.00203506	0.00387897	50	-0.00575609	0.00982621	0.602152	0.988192
AWAKE	P4Fz	Delta	LANGUAGE DELAY	nvdq	-0.00427769	0.00681657	50	-0.0179692	0.00941379	0.533159	0.988192
AWAKE	P4Fz	Theta	TYPICAL	nvdq	0.00127553	0.00304572	31.4431	-0.00493272	0.00748378	0.678214	0.988192
AWAKE	P4Fz	Theta	LANGUAGE DELAY	nvdq	0.00231288	0.00541159	49.3223	-0.00856031	0.0131861	0.670952	0.988192
AWAKE	P4Fz	Alpha_1	TYPICAL	nvdq	0.00171253	0.00341488	30.4583	-0.00525719	0.00868226	0.619631	0.988192
AWAKE	P4Fz	Alpha_1	LANGUAGE DELAY	nvdq	0.00285711	0.00614776	49.0495	-0.00949697	0.0152112	0.644175	0.988192
AWAKE	P4Fz	Alpha_2	TYPICAL	nvdq	0.00243623	0.00446183	46.2504	-0.00654367	0.0114161	0.58768	0.988192
AWAKE	P4Fz	Alpha_2	LANGUAGE DELAY	nvdq	0.00071417	0.00736622	49.9848	-0.0140814	0.0155098	0.923152	0.988192
AWAKE	P4Fz	Beta_1	TYPICAL	nvdq	0.00125307	0.0045712	47.5648	-0.00794012	0.0104463	0.785177	0.988192
AWAKE	P4Fz	Beta_1	LANGUAGE DELAY	nvdq	-0.00117116	0.00751185	49.9845	-0.0162593	0.013917	0.876733	0.988192
AWAKE	P4Fz	Beta_2	TYPICAL	nvdq	0.00158279	0.00490718	49.8122	-0.00827449	0.0114401	0.748389	0.988192
AWAKE	P4Fz	Beta_2	LANGUAGE DELAY	nvdq	-0.00227793	0.00800812	49.9508	-0.0183631	0.0138072	0.777239	0.988192
AWAKE	P4Fz	Beta_3	TYPICAL	nvdq	0.00232047	0.00482056	49.6238	-0.00736373	0.0120047	0.63237	0.988192
AWAKE	P4Fz	Beta_3	LANGUAGE DELAY	nvdq	-0.000285573	0.00789355	49.8562	-0.0161414	0.0155702	0.971285	0.997186
REM	C3C4	Delta	TYPICAL	vdq	-0.00444849	0.00228606	56.8823	-0.00902645	0.000129474	0.0566111	0.33713
REM	C3C4	Delta	LANGUAGE DELAY	vdq	0.00126738	0.00170891	45.0423	-0.00217445	0.0047092	0.46216	0.768051
REM	C3C4	Theta	TYPICAL	vdq	-0.00258257	0.00183877	53.181	-0.00627038	0.00110524	0.165981	0.559733
REM	C3C4	Theta	LANGUAGE DELAY	vdq	0.000379953	0.0013329	38.3449	-0.00231757	0.00307748	0.777135	0.908876
REM	C3C4	Alpha_1	TYPICAL	vdq	-0.00306782	0.0013274	56.8026	-0.00572609	-0.000409553	0.0244757	0.232795
REM	C3C4	Alpha_1	LANGUAGE DELAY	vdq	-0.000835022	0.000993431	43.6563	-0.0028376	0.00116755	0.405184	0.746256
REM	C3C4	Alpha_2	TYPICAL	vdq	-0.00293014	0.0012426	44.0102	-0.00543443	-0.00042585	0.022879	0.232795
REM	C3C4	Alpha_2	LANGUAGE DELAY	vdq	4.55423e-05	0.000878447	26.0479	-0.00175997	0.00185105	0.959048	0.976535
REM	C3C4	Beta_1	TYPICAL	vdq	-0.00250736	0.00111652	56.1841	-0.00474385	-0.000270871	0.0286747	0.241447
REM	C3C4	Beta_1	LANGUAGE DELAY	vdq	-4.45261e-05	0.000829329	42.822	-0.00171723	0.00162818	0.957432	0.976535
REM	C3C4	Beta_2	TYPICAL	vdq	-0.0017146	0.000897834	56.1617	-0.00351306	8.38657e-05	0.0612838	0.349545
REM	C3C4	Beta_2	LANGUAGE DELAY	vdq	-0.00183798	0.00066453	44.1103	-0.00317716	-0.000498804	0.008261	0.157485
REM	C3C4	Beta_3	TYPICAL	vdq	-0.0015962	0.00118977	57.8146	-0.00397794	0.000785551	0.184972	0.577412
REM	C3C4	Beta_3	LANGUAGE DELAY	vdq	-0.00291387	0.000901258	51.1108	-0.00472313	-0.00110462	0.0021469	0.110207
REM	CzPz	Delta	TYPICAL	vdq	-0.006169	0.00270131	51.3881	-0.0115911	-0.000746898	0.0265533	0.232795
REM	CzPz	Delta	LANGUAGE DELAY	vdq	0.000648323	0.00193299	34.4806	-0.00327797	0.00457462	0.739357	0.903658
REM	CzPz	Theta	TYPICAL	vdq	-0.00461808	0.00237856	55.2368	-0.00938436	0.000148192	0.0572995	0.33713
REM	CzPz	Theta	LANGUAGE DELAY	vdq	0.000854821	0.00174028	38.2537	-0.00266743	0.00437708	0.626094	0.843969
REM	CzPz	Alpha_1	TYPICAL	vdq	-0.00455486	0.00181439	48.5212	-0.00820192	-0.0009078	0.0154442	0.209859
REM	CzPz	Alpha_1	LANGUAGE DELAY	vdq	0.000505489	0.00130011	28.6186	-0.00215507	0.00316605	0.700297	0.889439
REM	CzPz	Alpha_2	TYPICAL	vdq	-0.00398665	0.00197764	54.6033	-0.00795058	-2.27242e-05	0.0487459	0.3208
REM	CzPz	Alpha_2	LANGUAGE DELAY	vdq	-0.000267449	0.00145493	33.2677	-0.00322662	0.00269173	0.855269	0.928587
REM	CzPz	Beta_1	TYPICAL	vdq	-0.0046549	0.00201329	58.9937	-0.00868349	-0.000626309	0.024282	0.232795
REM	CzPz	Beta_1	LANGUAGE DELAY	vdq	-0.000723147	0.00153277	47.0115	-0.00380666	0.00236036	0.639258	0.851116
REM	CzPz	Beta_2	TYPICAL	vdq	-0.00345396	0.00172557	40.925	-0.00693902	3.10934e-05	0.0519835	0.3208
REM	CzPz	Beta_2	LANGUAGE DELAY	vdq	-0.00187753	0.00120914	22.9203	-0.00437931	0.000624244	0.134175	0.496672
REM	CzPz	Beta_3	TYPICAL	vdq	-0.00412773	0.00206007	58.8992	-0.00825007	-5.39468e-06	0.0497105	0.3208
REM	CzPz	Beta_3	LANGUAGE DELAY	vdq	-0.00260875	0.00155885	44.1078	-0.00575018	0.000532691	0.101306	0.454402
REM	F3F4	Delta	TYPICAL	vdq	-0.000219087	0.00239496	39.1187	-0.00506287	0.0046247	0.927579	0.958706
REM	F3F4	Delta	LANGUAGE DELAY	vdq	-0.000244299	0.00164972	23.5261	-0.00365278	0.00316418	0.883537	0.938026
REM	F3F4	Theta	TYPICAL	vdq	-0.00121614	0.0020368	32.6423	-0.00536176	0.00292949	0.554572	0.801429
REM	F3F4	Theta	LANGUAGE DELAY	vdq	-0.000768107	0.00136307	20.533	-0.00360671	0.00207049	0.57919	0.819054
REM	F3F4	Alpha_1	TYPICAL	vdq	-0.0022462	0.00118028	17.1495	-0.00473472	0.000242317	0.0739505	0.38202
REM	F3F4	Alpha_1	LANGUAGE DELAY	vdq	-0.00065841	0.000727042	13.485	-0.00222337	0.000906545	0.381043	0.733659
REM	F3F4	Alpha_2	TYPICAL	vdq	-0.0010179	0.00139563	24.1629	-0.00389731	0.00186152	0.472802	0.771853
REM	F3F4	Alpha_2	LANGUAGE DELAY	vdq	-0.00010902	0.000900304	16.3781	-0.002014	0.00179597	0.905091	0.946103
REM	F3F4	Beta_1	TYPICAL	vdq	-0.000847708	0.00143251	40.4754	-0.00374187	0.00204645	0.5573	0.801429
REM	F3F4	Beta_1	LANGUAGE DELAY	vdq	0.00126868	0.000996218	23.6289	-0.000789121	0.00332648	0.215227	0.609245
REM	F3F4	Beta_2	TYPICAL	vdq	-0.000527326	0.00118576	53.4423	-0.00290521	0.00185056	0.658322	0.86651
REM	F3F4	Beta_2	LANGUAGE DELAY	vdq	-0.00131748	0.000861718	34.9932	-0.00306687	0.000431913	0.13528	0.496672
REM	F3F4	Beta_3	TYPICAL	vdq	-0.000837694	0.00144054	54.6278	-0.00372503	0.00204965	0.563285	0.803202
REM	F3F4	Beta_3	LANGUAGE DELAY	vdq	-0.00243076	0.0010417	40.1246	-0.0045359	-0.000325617	0.02472	0.232795
REM	F3P3	Delta	TYPICAL	vdq	-0.00294383	0.0012701	57.5276	-0.00548666	-0.000401004	0.024039	0.232795
REM	F3P3	Delta	LANGUAGE DELAY	vdq	-0.000211804	0.000935666	46.8567	-0.00209427	0.00167067	0.821901	0.920564
REM	F3P3	Theta	TYPICAL	vdq	-0.002486	0.00103076	57.3443	-0.00454979	-0.000422201	0.0190968	0.220568
REM	F3P3	Theta	LANGUAGE DELAY	vdq	0.000272245	0.000762599	43.6165	-0.00126505	0.00180954	0.722816	0.89289
REM	F3P3	Alpha_1	TYPICAL	vdq	-0.00131736	0.000804382	58.9384	-0.00292696	0.000292239	0.106806	0.461816
REM	F3P3	Alpha_1	LANGUAGE DELAY	vdq	-0.000775433	0.000615283	54.2025	-0.0020089	0.00045803	0.212965	0.609245
REM	F3P3	Alpha_2	TYPICAL	vdq	-0.00101751	0.0007631	57.4556	-0.00254533	0.000510305	0.187665	0.580856
REM	F3P3	Alpha_2	LANGUAGE DELAY	vdq	-0.000190257	0.000563431	45.4164	-0.00132478	0.000944264	0.737163	0.903367
REM	F3P3	Beta_1	TYPICAL	vdq	-0.00110148	0.000713515	53.217	-0.00253247	0.000329517	0.128579	0.496672
REM	F3P3	Beta_1	LANGUAGE DELAY	vdq	-0.000274058	0.000509201	39.3645	-0.00130371	0.000755594	0.593461	0.820648
REM	F3P3	Beta_2	TYPICAL	vdq	-0.00105154	0.000773081	53.2109	-0.002602	0.000498917	0.179502	0.573198
REM	F3P3	Beta_2	LANGUAGE DELAY	vdq	-0.00114682	0.000550863	39.6692	-0.00226044	-3.31958e-05	0.0438518	0.30193
REM	F3P3	Beta_3	TYPICAL	vdq	-0.00188906	0.00107243	57.5778	-0.0040361	0.000257975	0.0834665	0.406096
REM	F3P3	Beta_3	LANGUAGE DELAY	vdq	-0.0023502	0.000786953	48.5073	-0.00393204	-0.000768349	0.00441532	0.133389
REM	F4P4	Delta	TYPICAL	vdq	-0.00193656	0.00105073	29.0111	-0.00408552	0.000212393	0.0755601	0.383613
REM	F4P4	Delta	LANGUAGE DELAY	vdq	0.000983449	0.000692464	18.7514	-0.000467196	0.0024341	0.171958	0.567463
REM	F4P4	Theta	TYPICAL	vdq	-0.00112816	0.00100506	43.1841	-0.00315481	0.000898486	0.26786	0.65511
REM	F4P4	Theta	LANGUAGE DELAY	vdq	0.00165539	0.00070304	25.8903	0.000209973	0.00310081	0.0264063	0.232795
REM	F4P4	Alpha_1	TYPICAL	vdq	-0.00132902	0.000663432	52.1645	-0.00266019	2.15425e-06	0.0503584	0.3208
REM	F4P4	Alpha_1	LANGUAGE DELAY	vdq	-9.90827e-05	0.000481016	32.4624	-0.00107833	0.000880168	0.838088	0.926308
REM	F4P4	Alpha_2	TYPICAL	vdq	-0.000671399	0.000627292	42.8673	-0.00193657	0.000593769	0.290468	0.695316
REM	F4P4	Alpha_2	LANGUAGE DELAY	vdq	-0.000103001	0.000439202	25.3373	-0.00100694	0.000800942	0.816468	0.920564
REM	F4P4	Beta_1	TYPICAL	vdq	-0.000788315	0.00074932	53.4305	-0.00229098	0.000714347	0.297516	0.704883
REM	F4P4	Beta_1	LANGUAGE DELAY	vdq	-0.000614878	0.000540471	37.3316	-0.00170965	0.000479892	0.262507	0.65511
REM	F4P4	Beta_2	TYPICAL	vdq	-0.000454463	0.000835547	58.0999	-0.00212693	0.001218	0.588584	0.819054
REM	F4P4	Beta_2	LANGUAGE DELAY	vdq	-0.00184178	0.000620013	48.3256	-0.00308819	-0.000595382	0.00461954	0.133389
REM	F4P4	Beta_3	TYPICAL	vdq	-0.000761487	0.00110724	58.3584	-0.00297758	0.00145461	0.494345	0.778828
REM	F4P4	Beta_3	LANGUAGE DELAY	vdq	-0.00304624	0.000823511	50.009	-0.0047003	-0.00139217	0.000538533	0.0573765
REM	F4Pz	Delta	TYPICAL	vdq	-0.00169246	0.000997735	48.5418	-0.00369797	0.000313038	0.0962328	0.436729
REM	F4Pz	Delta	LANGUAGE DELAY	vdq	0.000722721	0.000702664	32.4651	-0.000707756	0.0021532	0.311297	0.710684
REM	F4Pz	Theta	TYPICAL	vdq	-0.00127751	0.000917015	54.167	-0.00311588	0.000560866	0.169276	0.566706
REM	F4Pz	Theta	LANGUAGE DELAY	vdq	0.000535732	0.000673632	32.5733	-0.000835464	0.00190693	0.432203	0.754856
REM	F4Pz	Alpha_1	TYPICAL	vdq	-0.00155786	0.000694874	58.9371	-0.00294833	-0.000167385	0.0287437	0.241447
REM	F4Pz	Alpha_1	LANGUAGE DELAY	vdq	-0.00115174	0.000531123	52.5736	-0.00221724	-8.62434e-05	0.0346661	0.264437
REM	F4Pz	Alpha_2	TYPICAL	vdq	-0.000696725	0.000627775	47.177	-0.00195952	0.00056607	0.272696	0.663083
REM	F4Pz	Alpha_2	LANGUAGE DELAY	vdq	-0.000564702	0.00044457	29.1488	-0.00147375	0.000344343	0.214051	0.609245
REM	F4Pz	Beta_1	TYPICAL	vdq	-0.00081153	0.000708529	58.9481	-0.00222932	0.000606258	0.256683	0.65511
REM	F4Pz	Beta_1	LANGUAGE DELAY	vdq	-0.00122263	0.000535918	51.3244	-0.00229837	-0.000146899	0.0267059	0.232795
REM	F4Pz	Beta_2	TYPICAL	vdq	-0.000476163	0.000809329	58.3688	-0.00209599	0.00114367	0.558572	0.801429
REM	F4Pz	Beta_2	LANGUAGE DELAY	vdq	-0.00235314	0.000603402	48.8097	-0.00356584	-0.00114044	0.000294184	0.0453043
REM	F4Pz	Beta_3	TYPICAL	vdq	-0.00109876	0.00114293	58.8976	-0.00338585	0.00118832	0.340304	0.728924
REM	F4Pz	Beta_3	LANGUAGE DELAY	vdq	-0.00334132	0.000861037	53.1653	-0.00506821	-0.00161442	0.000289438	0.0453043
REM	FzCz	Delta	TYPICAL	vdq	0.00121311	0.00266624	52.567	-0.00413571	0.00656194	0.650989	0.864244
REM	FzCz	Delta	LANGUAGE DELAY	vdq	0.00145881	0.00194153	31.8842	-0.00249653	0.00541414	0.457941	0.767006
REM	FzCz	Theta	TYPICAL	vdq	-0.00147477	0.0023146	58.2429	-0.00610753	0.00315799	0.526517	0.789775
REM	FzCz	Theta	LANGUAGE DELAY	vdq	0.000820552	0.00172912	45.6074	-0.00266079	0.00430189	0.637372	0.851116
REM	FzCz	Alpha_1	TYPICAL	vdq	-0.00201001	0.00202218	54.9814	-0.00606259	0.00204257	0.324587	0.721847
REM	FzCz	Alpha_1	LANGUAGE DELAY	vdq	-0.000580679	0.00148564	35.3884	-0.00359551	0.00243415	0.698244	0.889439
REM	FzCz	Alpha_2	TYPICAL	vdq	-0.00194886	0.00204291	58.7291	-0.00603711	0.00213939	0.344013	0.728924
REM	FzCz	Alpha_2	LANGUAGE DELAY	vdq	-0.000288591	0.00156505	47.9889	-0.00343535	0.00285817	0.854479	0.928587
REM	FzCz	Beta_1	TYPICAL	vdq	-0.00153055	0.00221922	59	-0.0059712	0.00291009	0.493098	0.778828
REM	FzCz	Beta_1	LANGUAGE DELAY	vdq	0.00026332	0.0017387	59	-0.0032158	0.00374244	0.88014	0.938026
REM	FzCz	Beta_2	TYPICAL	vdq	-0.000699994	0.00192966	55.4604	-0.00456639	0.0031664	0.718166	0.89289
REM	FzCz	Beta_2	LANGUAGE DELAY	vdq	-0.000321569	0.00142592	33.9701	-0.00321949	0.00257635	0.822929	0.920564
REM	FzCz	Beta_3	TYPICAL	vdq	-0.00178967	0.00173957	53.98	-0.00527734	0.00169799	0.308162	0.710684
REM	FzCz	Beta_3	LANGUAGE DELAY	vdq	-0.00166744	0.00125013	39.8125	-0.00419441	0.000859542	0.189847	0.580856
REM	P3F7	Delta	TYPICAL	vdq	-0.00104651	0.000664542	58.7231	-0.00237639	0.000283364	0.120678	0.476524
REM	P3F7	Delta	LANGUAGE DELAY	vdq	0.00014655	0.00049895	50.056	-0.000855593	0.00114869	0.770189	0.908876
REM	P3F7	Theta	TYPICAL	vdq	-0.00134759	0.000543643	58.9214	-0.00243545	-0.000259729	0.0160645	0.212052
REM	P3F7	Theta	LANGUAGE DELAY	vdq	0.000380203	0.000415602	51.6568	-0.000453895	0.0012143	0.364534	0.730263
REM	P3F7	Alpha_1	TYPICAL	vdq	-0.00110834	0.000604203	58.5042	-0.00231757	0.000100878	0.0716827	0.38066
REM	P3F7	Alpha_1	LANGUAGE DELAY	vdq	-0.000709819	0.000467131	56.1095	-0.00164555	0.000225916	0.134245	0.496672
REM	P3F7	Alpha_2	TYPICAL	vdq	-0.000467342	0.000596499	56.2353	-0.00166216	0.00072748	0.436636	0.754856
REM	P3F7	Alpha_2	LANGUAGE DELAY	vdq	-0.000493314	0.000433984	44.2314	-0.00136782	0.000381194	0.26178	0.65511
REM	P3F7	Beta_1	TYPICAL	vdq	-0.000535265	0.000604582	41.0827	-0.00175617	0.000685638	0.381122	0.733659
REM	P3F7	Beta_1	LANGUAGE DELAY	vdq	-0.000411824	0.00041112	27.4324	-0.00125475	0.000431103	0.325237	0.721847
REM	P3F7	Beta_2	TYPICAL	vdq	-0.00102391	0.000645557	42.9975	-0.0023258	0.000277984	0.120048	0.476524
REM	P3F7	Beta_2	LANGUAGE DELAY	vdq	-0.00104154	0.000441576	29.0041	-0.00194466	-0.000138423	0.0252906	0.232795
REM	P3F7	Beta_3	TYPICAL	vdq	-0.0011525	0.000957658	56.1113	-0.00307084	0.000765834	0.233852	0.631811
REM	P3F7	Beta_3	LANGUAGE DELAY	vdq	-0.00231821	0.00069377	44.863	-0.00371566	-0.000920769	0.00168713	0.0974315
REM	P3Fz	Delta	TYPICAL	vdq	-0.00222753	0.00105623	57.0938	-0.00434252	-0.000112532	0.0393483	0.275438
REM	P3Fz	Delta	LANGUAGE DELAY	vdq	1.44324e-06	0.000775901	45.2595	-0.00156105	0.00156394	0.998524	0.999936
REM	P3Fz	Theta	TYPICAL	vdq	-0.00234857	0.000831177	43.9216	-0.00402379	-0.000673362	0.00707451	0.157485
REM	P3Fz	Theta	LANGUAGE DELAY	vdq	0.0011668	0.000586616	25.2217	-4.08193e-05	0.00237442	0.0576478	0.33713
REM	P3Fz	Alpha_1	TYPICAL	vdq	-0.00115959	0.000705707	58.8384	-0.00257179	0.000252605	0.105683	0.461816
REM	P3Fz	Alpha_1	LANGUAGE DELAY	vdq	-0.00048712	0.000541202	53.6509	-0.00157233	0.000598086	0.372105	0.730263
REM	P3Fz	Alpha_2	TYPICAL	vdq	-0.000943997	0.000666666	54.4361	-0.00228034	0.000392343	0.162473	0.551931
REM	P3Fz	Alpha_2	LANGUAGE DELAY	vdq	-7.30789e-05	0.000483619	38.5705	-0.00105164	0.000905481	0.880678	0.938026
REM	P3Fz	Beta_1	TYPICAL	vdq	-0.00104076	0.000645047	52.5777	-0.00233481	0.000253281	0.11263	0.466226
REM	P3Fz	Beta_1	LANGUAGE DELAY	vdq	-0.000247041	0.000460824	37.5693	-0.00118028	0.000686199	0.595059	0.820648
REM	P3Fz	Beta_2	TYPICAL	vdq	-0.00115698	0.000680773	53.0668	-0.00252239	0.00020844	0.0950793	0.436729
REM	P3Fz	Beta_2	LANGUAGE DELAY	vdq	-0.00115662	0.000486035	38.9009	-0.00213979	-0.000173438	0.022327	0.232795
REM	P3Fz	Beta_3	TYPICAL	vdq	-0.00205016	0.0010851	58.7678	-0.00422161	0.000121292	0.0637773	0.355001
REM	P3Fz	Beta_3	LANGUAGE DELAY	vdq	-0.00242394	0.000812861	52.8915	-0.00405441	-0.000793465	0.0043231	0.133389
REM	P3P4	Delta	TYPICAL	vdq	-0.0025256	0.00181734	51.8933	-0.00617254	0.00112134	0.170547	0.566855
REM	P3P4	Delta	LANGUAGE DELAY	vdq	0.000377013	0.00130518	34.6795	-0.00227352	0.00302755	0.774409	0.908876
REM	P3P4	Theta	TYPICAL	vdq	-0.00157559	0.00190469	58.9503	-0.00538693	0.00223575	0.411451	0.748387
REM	P3P4	Theta	LANGUAGE DELAY	vdq	-0.00102148	0.00144125	50.6373	-0.00391542	0.00187245	0.481731	0.775732
REM	P3P4	Alpha_1	TYPICAL	vdq	-0.00128699	0.00107781	38.1232	-0.00346868	0.000894703	0.239827	0.640464
REM	P3P4	Alpha_1	LANGUAGE DELAY	vdq	0.000360866	0.000740799	22.7728	-0.00117244	0.00189417	0.630822	0.847208
REM	P3P4	Alpha_2	TYPICAL	vdq	-0.00028748	0.00107661	49.2778	-0.00245069	0.00187573	0.790565	0.908876
REM	P3P4	Alpha_2	LANGUAGE DELAY	vdq	-2.8173e-05	0.000765167	31.9013	-0.00158696	0.00153061	0.970858	0.98148
REM	P3P4	Beta_1	TYPICAL	vdq	-0.000380867	0.00120947	49.925	-0.00281025	0.00204852	0.754147	0.907477
REM	P3P4	Beta_1	LANGUAGE DELAY	vdq	-0.000219923	0.00085637	33.8861	-0.00196049	0.00152065	0.79888	0.911315
REM	P3P4	Beta_2	TYPICAL	vdq	0.000251644	0.00119728	58.701	-0.00214437	0.00264766	0.834256	0.924284
REM	P3P4	Beta_2	LANGUAGE DELAY	vdq	-0.00157226	0.000898544	49.8861	-0.00337714	0.000232624	0.0863052	0.411062
REM	P3P4	Beta_3	TYPICAL	vdq	-0.000178281	0.0015086	58.9935	-0.003197	0.00284043	0.90633	0.946103
REM	P3P4	Beta_3	LANGUAGE DELAY	vdq	-0.00326376	0.00114472	53.3824	-0.0055594	-0.000968116	0.00618104	0.157485
REM	P4Fz	Delta	TYPICAL	vdq	-0.00136661	0.000892119	39.5416	-0.0031703	0.000437081	0.133517	0.496672
REM	P4Fz	Delta	LANGUAGE DELAY	vdq	0.000368471	0.000608775	25.2289	-0.000884749	0.00162169	0.550409	0.79965
REM	P4Fz	Theta	TYPICAL	vdq	-0.00163309	0.000747141	38.9097	-0.00314443	-0.000121738	0.0349148	0.264437
REM	P4Fz	Theta	LANGUAGE DELAY	vdq	0.00143184	0.000519206	22.0519	0.00035522	0.00250846	0.0114685	0.176615
REM	P4Fz	Alpha_1	TYPICAL	vdq	-0.00101975	0.000549794	56.2896	-0.00212099	8.14988e-05	0.0688682	0.374319
REM	P4Fz	Alpha_1	LANGUAGE DELAY	vdq	-0.000177627	0.000404878	39.8505	-0.000996011	0.000640757	0.663236	0.870497
REM	P4Fz	Alpha_2	TYPICAL	vdq	-0.000518647	0.000555121	48.7526	-0.00163435	0.000597053	0.354756	0.728924
REM	P4Fz	Alpha_2	LANGUAGE DELAY	vdq	-0.000249178	0.000394358	31.0704	-0.0010534	0.000555046	0.532101	0.793003
REM	P4Fz	Beta_1	TYPICAL	vdq	-0.000562404	0.000719901	57.3853	-0.00200377	0.000878963	0.437882	0.754856
REM	P4Fz	Beta_1	LANGUAGE DELAY	vdq	-0.000625201	0.000530185	46.0368	-0.00169238	0.000441982	0.244372	0.648849
REM	P4Fz	Beta_2	TYPICAL	vdq	-0.000326554	0.000774257	58.9279	-0.00187588	0.00122277	0.674732	0.878599
REM	P4Fz	Beta_2	LANGUAGE DELAY	vdq	-0.00157756	0.000584267	53.2282	-0.00274933	-0.000405788	0.00927393	0.158687
REM	P4Fz	Beta_3	TYPICAL	vdq	-0.000826885	0.00109058	58.9649	-0.00300916	0.00135539	0.451348	0.766627
REM	P4Fz	Beta_3	LANGUAGE DELAY	vdq	-0.00279384	0.000824489	54.3278	-0.00444661	-0.00114107	0.00131392	0.0974315
SWS	C3C4	Delta	TYPICAL	vdq	-0.0031443	0.00111635	57.4109	-0.0053794	-0.000909194	0.00664276	0.157485
SWS	C3C4	Delta	LANGUAGE DELAY	vdq	1.54868e-05	0.000838676	46.0647	-0.00167262	0.00170359	0.985347	0.991787
SWS	C3C4	Theta	TYPICAL	vdq	-0.00380164	0.00155892	55.1498	-0.0069256	-0.000677676	0.0179904	0.213117
SWS	C3C4	Theta	LANGUAGE DELAY	vdq	0.000758079	0.00117168	42.7469	-0.00160524	0.0031214	0.521089	0.78418
SWS	C3C4	Alpha_1	TYPICAL	vdq	-0.00381216	0.00102906	41.3627	-0.00588984	-0.00173448	0.000620957	0.0573765
SWS	C3C4	Alpha_1	LANGUAGE DELAY	vdq	0.00112346	0.000750584	32.0255	-0.000405383	0.0026523	0.144242	0.520624
SWS	C3C4	Alpha_2	TYPICAL	vdq	-0.00368919	0.000903724	70.9966	-0.00549117	-0.00188722	0.000115417	0.0453043
SWS	C3C4	Alpha_2	LANGUAGE DELAY	vdq	-0.00120801	0.000715121	67.6522	-0.00263515	0.000219123	0.0957775	0.436729
SWS	C3C4	Beta_1	TYPICAL	vdq	-0.00267361	0.000875186	70.8185	-0.00441876	-0.000928466	0.00317214	0.13323
SWS	C3C4	Beta_1	LANGUAGE DELAY	vdq	-0.000569103	0.000695092	69.5432	-0.00195558	0.000817374	0.415729	0.750261
SWS	C3C4	Beta_2	TYPICAL	vdq	-0.00164512	0.000675057	60.4349	-0.00299524	-0.000295009	0.0177695	0.213117
SWS	C3C4	Beta_2	LANGUAGE DELAY	vdq	-0.000741299	0.000511828	48.781	-0.00176997	0.000287374	0.15392	0.538722
SWS	C3C4	Beta_3	TYPICAL	vdq	-0.00382736	0.00143853	62.9865	-0.00670204	-0.000952681	0.00988229	0.163058
SWS	C3C4	Beta_3	LANGUAGE DELAY	vdq	-0.000739519	0.00110109	50.8702	-0.00295019	0.00147115	0.504862	0.778828
SWS	CzPz	Delta	TYPICAL	vdq	-0.00421646	0.00213026	64.1115	-0.00847201	3.90809e-05	0.0520779	0.3208
SWS	CzPz	Delta	LANGUAGE DELAY	vdq	0.000805089	0.00163204	52.9437	-0.00246846	0.00407863	0.62384	0.843969
SWS	CzPz	Theta	TYPICAL	vdq	-0.00408256	0.00219284	57.428	-0.00847294	0.000307815	0.0677554	0.372655
SWS	CzPz	Theta	LANGUAGE DELAY	vdq	0.000606886	0.00166734	43.1464	-0.00275529	0.00396907	0.717647	0.89289
SWS	CzPz	Alpha_1	TYPICAL	vdq	-0.00463017	0.00168236	57.9038	-0.00799789	-0.00126245	0.00789146	0.157485
SWS	CzPz	Alpha_1	LANGUAGE DELAY	vdq	0.00146984	0.00127375	45.0413	-0.00109556	0.00403524	0.254609	0.65511
SWS	CzPz	Alpha_2	TYPICAL	vdq	-0.00478698	0.00161436	56.3394	-0.00802051	-0.00155346	0.00442844	0.133389
SWS	CzPz	Alpha_2	LANGUAGE DELAY	vdq	6.14849e-05	0.00121677	43.7941	-0.00239109	0.00251406	0.959929	0.976535
SWS	CzPz	Beta_1	TYPICAL	vdq	-0.00241455	0.00216254	70.2071	-0.00672738	0.00189827	0.268	0.65511
SWS	CzPz	Beta_1	LANGUAGE DELAY	vdq	-0.000387422	0.00169394	63.9772	-0.00377147	0.00299663	0.819823	0.920564
SWS	CzPz	Beta_2	TYPICAL	vdq	-0.00414176	0.00194002	52.4923	-0.00803383	-0.0002497	0.0374556	0.266223
SWS	CzPz	Beta_2	LANGUAGE DELAY	vdq	-1.17073e-07	0.00145831	39.1772	-0.0029494	0.00294917	0.999936	0.999936
SWS	CzPz	Beta_3	TYPICAL	vdq	-0.00637591	0.00231771	54.0692	-0.0110225	-0.00172931	0.00806769	0.157485
SWS	CzPz	Beta_3	LANGUAGE DELAY	vdq	-0.000259984	0.00174945	40.2758	-0.00379499	0.00327503	0.882604	0.938026
SWS	F3F4	Delta	TYPICAL	vdq	-0.00210962	0.00153449	57.5248	-0.00518177	0.000962531	0.174524	0.567817
SWS	F3F4	Delta	LANGUAGE DELAY	vdq	-0.00132023	0.00115743	45.3674	-0.0036509	0.00101044	0.259999	0.65511
SWS	F3F4	Theta	TYPICAL	vdq	-0.00313201	0.00177841	56.9183	-0.00669332	0.0004293	0.0835872	0.406096
SWS	F3F4	Theta	LANGUAGE DELAY	vdq	0.000282343	0.00133273	45.8489	-0.00240054	0.00296523	0.833161	0.924284
SWS	F3F4	Alpha_1	TYPICAL	vdq	-0.00264157	0.00142571	40.6134	-0.00552169	0.000238546	0.071186	0.38066
SWS	F3F4	Alpha_1	LANGUAGE DELAY	vdq	-4.74098e-05	0.00103785	31.5496	-0.00216262	0.00206781	0.963853	0.976535
SWS	F3F4	Alpha_2	TYPICAL	vdq	-0.00119959	0.00120874	53.238	-0.00362376	0.00122458	0.325478	0.721847
SWS	F3F4	Alpha_2	LANGUAGE DELAY	vdq	-0.00149037	0.0009114	39.4287	-0.00333321	0.000352472	0.109956	0.461816
SWS	F3F4	Beta_1	TYPICAL	vdq	-0.00134634	0.0010248	69.5624	-0.00339046	0.000697787	0.193244	0.583522
SWS	F3F4	Beta_1	LANGUAGE DELAY	vdq	-0.000720916	0.000800371	61.8102	-0.00232093	0.000879101	0.37123	0.730263
SWS	F3F4	Beta_2	TYPICAL	vdq	-0.00227825	0.000905708	58.6543	-0.00409079	-0.000465713	0.0146482	0.205074
SWS	F3F4	Beta_2	LANGUAGE DELAY	vdq	-0.00168455	0.000681705	47.5484	-0.00305555	-0.000313556	0.0171073	0.213117
SWS	F3F4	Beta_3	TYPICAL	vdq	-0.00470494	0.00142457	60.6734	-0.00755386	-0.00185602	0.00160867	0.0974315
SWS	F3F4	Beta_3	LANGUAGE DELAY	vdq	-0.00136695	0.00107886	49.4607	-0.0035345	0.000800596	0.211079	0.609245
SWS	F3P3	Delta	TYPICAL	vdq	-0.00321509	0.00122839	68.1658	-0.00566619	-0.000763984	0.0109078	0.173772
SWS	F3P3	Delta	LANGUAGE DELAY	vdq	-0.00155066	0.000952428	59.5518	-0.0034561	0.000354773	0.10878	0.461816
SWS	F3P3	Theta	TYPICAL	vdq	-0.00338423	0.00123135	46.0866	-0.00586269	-0.000905774	0.00852192	0.157485
SWS	F3P3	Theta	LANGUAGE DELAY	vdq	0.000699179	0.000909156	35.0979	-0.00114632	0.00254468	0.447013	0.764888
SWS	F3P3	Alpha_1	TYPICAL	vdq	-0.00263725	0.000839515	49.3596	-0.00432401	-0.00095049	0.00284069	0.13124
SWS	F3P3	Alpha_1	LANGUAGE DELAY	vdq	0.000323449	0.000622611	38.0365	-0.000936922	0.00158382	0.60642	0.831353
SWS	F3P3	Alpha_2	TYPICAL	vdq	-0.00173033	0.000813558	70.0987	-0.00335288	-0.000107781	0.0369522	0.266223
SWS	F3P3	Alpha_2	LANGUAGE DELAY	vdq	-0.00115622	0.000637343	63.0075	-0.00242985	0.000117402	0.0744194	0.38202
SWS	F3P3	Beta_1	TYPICAL	vdq	-0.000111964	0.000885024	71	-0.00187665	0.00165272	0.899686	0.945838
SWS	F3P3	Beta_1	LANGUAGE DELAY	vdq	-0.000733204	0.000707837	71	-0.00214459	0.000678183	0.303793	0.70885
SWS	F3P3	Beta_2	TYPICAL	vdq	-0.000853609	0.000666363	61.0297	-0.00218607	0.000478852	0.205041	0.607237
SWS	F3P3	Beta_2	LANGUAGE DELAY	vdq	-0.000117323	0.000506983	48.9296	-0.00113618	0.000901534	0.817958	0.920564
SWS	F3P3	Beta_3	TYPICAL	vdq	-0.00304458	0.00134191	64.6262	-0.00572485	-0.000364306	0.0266249	0.232795
SWS	F3P3	Beta_3	LANGUAGE DELAY	vdq	-0.000869402	0.00103197	52.8256	-0.00293944	0.00120063	0.403325	0.746256
SWS	F4P4	Delta	TYPICAL	vdq	-0.0020495	0.00121587	68.4564	-0.00447544	0.000376433	0.0964208	0.436729
SWS	F4P4	Delta	LANGUAGE DELAY	vdq	-0.000701613	0.000946525	58.5932	-0.00259588	0.00119266	0.461502	0.768051
SWS	F4P4	Theta	TYPICAL	vdq	-0.00166905	0.00135322	66.625	-0.00437036	0.00103227	0.221764	0.61494
SWS	F4P4	Theta	LANGUAGE DELAY	vdq	0.00117569	0.00104684	55.6111	-0.0009217	0.00327308	0.266226	0.65511
SWS	F4P4	Alpha_1	TYPICAL	vdq	-0.00185572	0.000870253	61.3315	-0.00359571	-0.000115734	0.0369864	0.266223
SWS	F4P4	Alpha_1	LANGUAGE DELAY	vdq	0.000458741	0.000663524	48.8751	-0.000874746	0.00179223	0.492603	0.778828
SWS	F4P4	Alpha_2	TYPICAL	vdq	-0.00127758	0.000788753	70.6055	-0.00285046	0.000295303	0.109746	0.461816
SWS	F4P4	Alpha_2	LANGUAGE DELAY	vdq	-0.00133146	0.000627712	70.1211	-0.00258336	-7.95679e-05	0.0374475	0.266223
SWS	F4P4	Beta_1	TYPICAL	vdq	0.000201958	0.000755762	71	-0.00130499	0.0017089	0.790071	0.908876
SWS	F4P4	Beta_1	LANGUAGE DELAY	vdq	-0.000546963	0.000604454	71	-0.00175221	0.000658284	0.368585	0.730263
SWS	F4P4	Beta_2	TYPICAL	vdq	-0.000718941	0.000706777	69.7693	-0.00212865	0.000690764	0.312568	0.710684
SWS	F4P4	Beta_2	LANGUAGE DELAY	vdq	7.88955e-05	0.000554148	59.4518	-0.00102977	0.00118757	0.887267	0.938026
SWS	F4P4	Beta_3	TYPICAL	vdq	-0.00287144	0.00132487	62.7357	-0.00551921	-0.000223682	0.0340126	0.264437
SWS	F4P4	Beta_3	LANGUAGE DELAY	vdq	-0.00110324	0.0010157	49.8324	-0.00314351	0.00093703	0.282624	0.683624
SWS	F4Pz	Delta	TYPICAL	vdq	-0.00149873	0.000852125	59.1154	-0.00320376	0.000206301	0.0837845	0.406096
SWS	F4Pz	Delta	LANGUAGE DELAY	vdq	-0.000940214	0.000643089	47.6959	-0.00223344	0.000353016	0.150291	0.530036
SWS	F4Pz	Theta	TYPICAL	vdq	-0.00194674	0.00111114	66.4392	-0.00416493	0.000271443	0.0843836	0.406096
SWS	F4Pz	Theta	LANGUAGE DELAY	vdq	-6.24481e-05	0.000861601	53.8394	-0.00178997	0.00166508	0.942489	0.971942
SWS	F4Pz	Alpha_1	TYPICAL	vdq	-0.00164669	0.000643319	42.7188	-0.00294431	-0.000349066	0.0141003	0.205074
SWS	F4Pz	Alpha_1	LANGUAGE DELAY	vdq	0.00032837	0.000472832	32.2558	-0.000634457	0.0012912	0.492356	0.778828
SWS	F4Pz	Alpha_2	TYPICAL	vdq	-0.00121498	0.000641169	68.8156	-0.00249414	6.41832e-05	0.0623023	0.351021
SWS	F4Pz	Alpha_2	LANGUAGE DELAY	vdq	-0.00147866	0.000498754	60.5331	-0.00247613	-0.00048118	0.00432915	0.133389
SWS	F4Pz	Beta_1	TYPICAL	vdq	-7.74049e-05	0.00068528	71	-0.00144381	0.001289	0.910386	0.947294
SWS	F4Pz	Beta_1	LANGUAGE DELAY	vdq	-0.000874319	0.000548083	71	-0.00196717	0.000218528	0.115103	0.470597
SWS	F4Pz	Beta_2	TYPICAL	vdq	-0.000569513	0.000639278	66.7172	-0.00184562	0.00070659	0.376201	0.733353
SWS	F4Pz	Beta_2	LANGUAGE DELAY	vdq	-0.000399423	0.000494298	56.0983	-0.00138958	0.000590737	0.422469	0.753
SWS	F4Pz	Beta_3	TYPICAL	vdq	-0.00310763	0.00141843	63.9758	-0.00594128	-0.000273974	0.0321088	0.262091
SWS	F4Pz	Beta_3	LANGUAGE DELAY	vdq	-0.00141099	0.00109286	50.5691	-0.00360545	0.000783484	0.202544	0.60371
SWS	FzCz	Delta	TYPICAL	vdq	-0.00267859	0.00186472	56.1699	-0.00641383	0.00105665	0.15642	0.543353
SWS	FzCz	Delta	LANGUAGE DELAY	vdq	0.000399221	0.00140312	43.9286	-0.00242871	0.00322715	0.777346	0.908876
SWS	FzCz	Theta	TYPICAL	vdq	-0.00220804	0.00191946	55.4565	-0.00605402	0.00163793	0.254939	0.65511
SWS	FzCz	Theta	LANGUAGE DELAY	vdq	0.00162968	0.00144308	43.1081	-0.00128036	0.00453972	0.265014	0.65511
SWS	FzCz	Alpha_1	TYPICAL	vdq	-0.00225208	0.00165961	70.0116	-0.00556206	0.0010579	0.179143	0.573198
SWS	FzCz	Alpha_1	LANGUAGE DELAY	vdq	0.000690859	0.00130074	61.8537	-0.00190941	0.00329113	0.597234	0.821196
SWS	FzCz	Alpha_2	TYPICAL	vdq	-0.00141846	0.00152283	66.2591	-0.00445866	0.00162174	0.354996	0.728924
SWS	FzCz	Alpha_2	LANGUAGE DELAY	vdq	-0.000363413	0.00117233	56.4841	-0.00271143	0.0019846	0.757708	0.908533
SWS	FzCz	Beta_1	TYPICAL	vdq	-0.000986791	0.00208854	68.1811	-0.0051542	0.00318062	0.638093	0.851116
SWS	FzCz	Beta_1	LANGUAGE DELAY	vdq	-0.000530503	0.00161927	59.6233	-0.00376995	0.00270895	0.744348	0.905451
SWS	FzCz	Beta_2	TYPICAL	vdq	-0.00131256	0.00199676	62.9177	-0.00530288	0.00267776	0.513357	0.780168
SWS	FzCz	Beta_2	LANGUAGE DELAY	vdq	-0.00020665	0.00152633	51.1466	-0.00327067	0.00285737	0.892835	0.941757
SWS	FzCz	Beta_3	TYPICAL	vdq	-0.00256368	0.0020376	57.5694	-0.00664304	0.00151568	0.213404	0.609245
SWS	FzCz	Beta_3	LANGUAGE DELAY	vdq	-0.00151149	0.00153418	45.8319	-0.00459993	0.00157695	0.329693	0.724513
SWS	P3F7	Delta	TYPICAL	vdq	-0.00194361	0.000894882	68.7586	-0.00372896	-0.000158255	0.033314	0.264437
SWS	P3F7	Delta	LANGUAGE DELAY	vdq	-0.000938385	0.0006938	61.7228	-0.0023254	0.000448626	0.18114	0.573198
SWS	P3F7	Theta	TYPICAL	vdq	-0.00248894	0.000924212	69.6371	-0.00433239	-0.000645484	0.0088633	0.157494
SWS	P3F7	Theta	LANGUAGE DELAY	vdq	-0.000235694	0.000720758	63.08	-0.00167598	0.00120459	0.744744	0.905451
SWS	P3F7	Alpha_1	TYPICAL	vdq	-0.00168114	0.000686226	70.9838	-0.00304944	-0.000312839	0.0167608	0.213117
SWS	P3F7	Alpha_1	LANGUAGE DELAY	vdq	1.47938e-05	0.000543483	68.9658	-0.00106943	0.00109902	0.978363	0.986907
SWS	P3F7	Alpha_2	TYPICAL	vdq	-0.00109704	0.000536131	71	-0.00216605	-2.80235e-05	0.0444399	0.30193
SWS	P3F7	Alpha_2	LANGUAGE DELAY	vdq	-0.000384399	0.000428794	71	-0.00123939	0.000470593	0.373035	0.730263
SWS	P3F7	Beta_1	TYPICAL	vdq	-0.000596983	0.000711843	53.0319	-0.00202474	0.000830773	0.405433	0.746256
SWS	P3F7	Beta_1	LANGUAGE DELAY	vdq	-0.000219463	0.000538475	38.3397	-0.00130923	0.000870306	0.685861	0.887585
SWS	P3F7	Beta_2	TYPICAL	vdq	-0.000622983	0.000549404	55.0986	-0.00172397	0.000478003	0.261736	0.65511
SWS	P3F7	Beta_2	LANGUAGE DELAY	vdq	-0.000130579	0.000410271	43.9886	-0.000957432	0.000696274	0.751783	0.907477
SWS	P3F7	Beta_3	TYPICAL	vdq	-0.00282511	0.0014235	64.0872	-0.00566881	1.85914e-05	0.0514718	0.3208
SWS	P3F7	Beta_3	LANGUAGE DELAY	vdq	-0.000409719	0.0010972	50.6574	-0.0026128	0.00179336	0.710392	0.89289
SWS	P3Fz	Delta	TYPICAL	vdq	-0.00284881	0.00100644	64.9992	-0.00485881	-0.00083881	0.00617604	0.157485
SWS	P3Fz	Delta	LANGUAGE DELAY	vdq	-0.000421224	0.000771269	54.8307	-0.00196699	0.00112454	0.587183	0.819054
SWS	P3Fz	Theta	TYPICAL	vdq	-0.00248672	0.000896283	48.6778	-0.00428817	-0.000685269	0.00781944	0.157485
SWS	P3Fz	Theta	LANGUAGE DELAY	vdq	0.00105193	0.000661651	38.0418	-0.000287462	0.00239133	0.120144	0.476524
SWS	P3Fz	Alpha_1	TYPICAL	vdq	-0.00162569	0.00070602	47.8521	-0.00304535	-0.000206026	0.0256937	0.232795
SWS	P3Fz	Alpha_1	LANGUAGE DELAY	vdq	0.000724079	0.000521918	36.8614	-0.000333561	0.00178172	0.173668	0.567817
SWS	P3Fz	Alpha_2	TYPICAL	vdq	-0.00156039	0.000669041	68.7028	-0.00289519	-0.000225586	0.0226233	0.232795
SWS	P3Fz	Alpha_2	LANGUAGE DELAY	vdq	-0.000632677	0.00051915	61.1922	-0.00167072	0.000405362	0.227644	0.621682
SWS	P3Fz	Beta_1	TYPICAL	vdq	-0.000211104	0.000797219	71	-0.00180071	0.00137851	0.791931	0.908876
SWS	P3Fz	Beta_1	LANGUAGE DELAY	vdq	-0.00028669	0.000637611	71	-0.00155805	0.00098467	0.654345	0.866211
SWS	P3Fz	Beta_2	TYPICAL	vdq	-0.000676572	0.000577254	59.2893	-0.00183154	0.000478393	0.245864	0.649082
SWS	P3Fz	Beta_2	LANGUAGE DELAY	vdq	-0.000117117	0.000436784	47.3761	-0.000995629	0.000761396	0.789761	0.908876
SWS	P3Fz	Beta_3	TYPICAL	vdq	-0.00304606	0.0013911	61.733	-0.00582707	-0.000265055	0.032336	0.262091
SWS	P3Fz	Beta_3	LANGUAGE DELAY	vdq	-0.00102021	0.00106474	48.4188	-0.00316053	0.0011201	0.342731	0.728924
SWS	P3P4	Delta	TYPICAL	vdq	-0.00230635	0.00136339	70.6392	-0.0050251	0.000412405	0.0951232	0.436729
SWS	P3P4	Delta	LANGUAGE DELAY	vdq	-5.11807e-05	0.00107141	65.5202	-0.00219061	0.00208824	0.962045	0.976535
SWS	P3P4	Theta	TYPICAL	vdq	-0.00116128	0.00141539	65.2423	-0.00398782	0.00166525	0.414938	0.750261
SWS	P3P4	Theta	LANGUAGE DELAY	vdq	0.000815849	0.00109181	53.1127	-0.00137394	0.00300564	0.458212	0.767006
SWS	P3P4	Alpha_1	TYPICAL	vdq	-0.00144101	0.0010639	59.645	-0.00356939	0.000687372	0.1807	0.573198
SWS	P3P4	Alpha_1	LANGUAGE DELAY	vdq	0.000755404	0.000806218	47.592	-0.000865966	0.00237677	0.353504	0.728924
SWS	P3P4	Alpha_2	TYPICAL	vdq	-0.00191758	0.000991338	70.8593	-0.00389432	5.91619e-05	0.0570657	0.33713
SWS	P3P4	Alpha_2	LANGUAGE DELAY	vdq	-0.000235846	0.000786688	68.9271	-0.00180528	0.00133358	0.765235	0.908876
SWS	P3P4	Beta_1	TYPICAL	vdq	-0.000801938	0.000921484	70.3464	-0.00263962	0.00103574	0.387114	0.737083
SWS	P3P4	Beta_1	LANGUAGE DELAY	vdq	-0.000745448	0.000734791	70.5635	-0.00221074	0.00071984	0.313808	0.710684
SWS	P3P4	Beta_2	TYPICAL	vdq	-0.000274135	0.000977961	52.0979	-0.00223647	0.0016882	0.780348	0.908876
SWS	P3P4	Beta_2	LANGUAGE DELAY	vdq	-0.000359671	0.000733418	39.1896	-0.00184292	0.00112358	0.626583	0.843969
SWS	P3P4	Beta_3	TYPICAL	vdq	-0.00278817	0.00173391	60.6441	-0.00625574	0.000679411	0.113024	0.466226
SWS	P3P4	Beta_3	LANGUAGE DELAY	vdq	-0.000420348	0.00133455	44.1085	-0.00310977	0.00226907	0.754267	0.907477
SWS	P4Fz	Delta	TYPICAL	vdq	-0.00200652	0.000994832	68.2003	-0.00399157	-2.14703e-05	0.0476402	0.318982
SWS	P4Fz	Delta	LANGUAGE DELAY	vdq	-8.14489e-05	0.000772742	58.8321	-0.00162779	0.0014649	0.916415	0.951424
SWS	P4Fz	Theta	TYPICAL	vdq	-0.000984001	0.00106881	65.7782	-0.00311808	0.00115008	0.360595	0.730263
SWS	P4Fz	Theta	LANGUAGE DELAY	vdq	0.00149809	0.000822395	55.4206	-0.000149747	0.00314593	0.0739116	0.38202
SWS	P4Fz	Alpha_1	TYPICAL	vdq	-0.00121495	0.000766687	64.9573	-0.00274615	0.000316247	0.117896	0.476524
SWS	P4Fz	Alpha_1	LANGUAGE DELAY	vdq	0.000599023	0.000588893	54.0219	-0.000581625	0.00177967	0.313591	0.710684
SWS	P4Fz	Alpha_2	TYPICAL	vdq	-0.000663699	0.000678881	70.6477	-0.00201747	0.000690069	0.33159	0.724513
SWS	P4Fz	Alpha_2	LANGUAGE DELAY	vdq	-0.000782271	0.000533302	65.9945	-0.00184704	0.000282504	0.147168	0.523014
SWS	P4Fz	Beta_1	TYPICAL	vdq	0.000217627	0.000802685	70.8819	-0.00138293	0.00181818	0.787084	0.908876
SWS	P4Fz	Beta_1	LANGUAGE DELAY	vdq	-0.00050387	0.000633054	64.8216	-0.00176823	0.000760493	0.428975	0.75356
SWS	P4Fz	Beta_2	TYPICAL	vdq	-0.000346855	0.000572771	67.5473	-0.00148994	0.00079623	0.546827	0.796953
SWS	P4Fz	Beta_2	LANGUAGE DELAY	vdq	-0.000221022	0.000443026	58.4727	-0.00110768	0.000665639	0.619728	0.843969
SWS	P4Fz	Beta_3	TYPICAL	vdq	-0.00229619	0.00128085	57.1538	-0.00486089	0.000268516	0.078312	0.393262
SWS	P4Fz	Beta_3	LANGUAGE DELAY	vdq	-0.00122512	0.000969671	43.9223	-0.00317946	0.000729225	0.213098	0.609245
AWAKE	C3C4	Delta	TYPICAL	vdq	0.00396655	0.00544911	49.9591	-0.00697853	0.0149116	0.470057	0.771853
AWAKE	C3C4	Delta	LANGUAGE DELAY	vdq	0.00302313	0.00452619	48.4034	-0.00607543	0.0121217	0.507358	0.778828
AWAKE	C3C4	Theta	TYPICAL	vdq	-0.00153242	0.00280777	43.2132	-0.00719402	0.00412917	0.588024	0.819054
AWAKE	C3C4	Theta	LANGUAGE DELAY	vdq	-0.000579552	0.00230279	43.3023	-0.00522263	0.00406353	0.802484	0.913171
AWAKE	C3C4	Alpha_1	TYPICAL	vdq	-0.00385257	0.00315405	41.7755	-0.0102187	0.00251357	0.228757	0.621682
AWAKE	C3C4	Alpha_1	LANGUAGE DELAY	vdq	0.00108518	0.00258721	42.3463	-0.00413477	0.00630512	0.677016	0.878599
AWAKE	C3C4	Alpha_2	TYPICAL	vdq	-0.00166633	0.00426312	48.9172	-0.0102338	0.0069011	0.69759	0.889439
AWAKE	C3C4	Alpha_2	LANGUAGE DELAY	vdq	0.000656379	0.00350698	47.6431	-0.00639625	0.00770901	0.852327	0.928587
AWAKE	C3C4	Beta_1	TYPICAL	vdq	-0.000454825	0.00479452	49.5139	-0.0100872	0.00917759	0.924806	0.957983
AWAKE	C3C4	Beta_1	LANGUAGE DELAY	vdq	0.00086372	0.00395145	48.2568	-0.00708011	0.00880755	0.827897	0.923885
AWAKE	C3C4	Beta_2	TYPICAL	vdq	-0.000328783	0.00527956	49.045	-0.0109382	0.0102807	0.950597	0.976535
AWAKE	C3C4	Beta_2	LANGUAGE DELAY	vdq	0.00077174	0.0043449	47.707	-0.00796565	0.00950913	0.859774	0.930247
AWAKE	C3C4	Beta_3	TYPICAL	vdq	-0.00196169	0.00548604	49.7521	-0.0129821	0.00905869	0.722171	0.89289
AWAKE	C3C4	Beta_3	LANGUAGE DELAY	vdq	0.000567518	0.00452893	48.3949	-0.00853659	0.00967163	0.900798	0.945838
AWAKE	CzPz	Delta	TYPICAL	vdq	-0.000773398	0.00540822	50.3645	-0.0116342	0.0100874	0.886858	0.938026
AWAKE	CzPz	Delta	LANGUAGE DELAY	vdq	0.0028637	0.00438327	47.928	-0.00594978	0.0116772	0.516668	0.782625
AWAKE	CzPz	Theta	TYPICAL	vdq	-0.00498084	0.00394766	34.0487	-0.013003	0.00304134	0.215625	0.609245
AWAKE	CzPz	Theta	LANGUAGE DELAY	vdq	0.00363872	0.00320154	37.654	-0.00284442	0.0101219	0.262907	0.65511
AWAKE	CzPz	Alpha_1	TYPICAL	vdq	-0.00990052	0.00375229	24.285	-0.0176401	-0.00216098	0.0143124	0.205074
AWAKE	CzPz	Alpha_1	LANGUAGE DELAY	vdq	0.00607729	0.00310009	28.4091	-0.000268838	0.0124234	0.0598269	0.3455
AWAKE	CzPz	Alpha_2	TYPICAL	vdq	-0.00833699	0.00496891	32.0213	-0.0184581	0.00178408	0.103116	0.458072
AWAKE	CzPz	Alpha_2	LANGUAGE DELAY	vdq	0.00537594	0.00404414	36.0309	-0.00282572	0.0135776	0.1921	0.583522
AWAKE	CzPz	Beta_1	TYPICAL	vdq	-0.00718716	0.00571011	35.9169	-0.0187687	0.00439441	0.216269	0.609245
AWAKE	CzPz	Beta_1	LANGUAGE DELAY	vdq	0.00573806	0.0046268	39.1923	-0.00361907	0.0150952	0.222284	0.61494
AWAKE	CzPz	Beta_2	TYPICAL	vdq	-0.00676537	0.00711312	45.5923	-0.0210868	0.00755605	0.346563	0.728924
AWAKE	CzPz	Beta_2	LANGUAGE DELAY	vdq	0.00485432	0.00573046	45.2869	-0.00668541	0.016394	0.40139	0.746256
AWAKE	CzPz	Beta_3	TYPICAL	vdq	-0.00658195	0.00722381	49.2407	-0.0210969	0.00793305	0.366657	0.730263
AWAKE	CzPz	Beta_3	LANGUAGE DELAY	vdq	0.00452707	0.00583368	47.5959	-0.00720491	0.016259	0.441575	0.758393
AWAKE	F3F4	Delta	TYPICAL	vdq	-0.000366392	0.00609593	51	-0.0126045	0.0118717	0.952307	0.976535
AWAKE	F3F4	Delta	LANGUAGE DELAY	vdq	0.000962384	0.00511341	51	-0.00930322	0.011228	0.851461	0.928587
AWAKE	F3F4	Theta	TYPICAL	vdq	0.00114749	0.00411942	32.4261	-0.00723918	0.00953415	0.782355	0.908876
AWAKE	F3F4	Theta	LANGUAGE DELAY	vdq	0.00208876	0.00333938	36.1896	-0.00468259	0.00886011	0.535572	0.793058
AWAKE	F3F4	Alpha_1	TYPICAL	vdq	-0.00109452	0.003628	24.4037	-0.00857581	0.00638676	0.765446	0.908876
AWAKE	F3F4	Alpha_1	LANGUAGE DELAY	vdq	0.00360478	0.00300206	28.4451	-0.00254033	0.00974989	0.239746	0.640464
AWAKE	F3F4	Alpha_2	TYPICAL	vdq	-0.00203053	0.00453397	30.6216	-0.0112822	0.00722119	0.657415	0.86651
AWAKE	F3F4	Alpha_2	LANGUAGE DELAY	vdq	0.00156677	0.00369781	34.7994	-0.00594173	0.00907526	0.674391	0.878599
AWAKE	F3F4	Beta_1	TYPICAL	vdq	-0.000746278	0.00451704	35.4397	-0.00991228	0.00841973	0.869714	0.93658
AWAKE	F3F4	Beta_1	LANGUAGE DELAY	vdq	0.00254976	0.00366468	38.8794	-0.00486349	0.00996301	0.490714	0.778828
AWAKE	F3F4	Beta_2	TYPICAL	vdq	-0.00342306	0.00396983	26.2591	-0.0115793	0.00473312	0.396346	0.745638
AWAKE	F3F4	Beta_2	LANGUAGE DELAY	vdq	0.00162375	0.00326769	30.5101	-0.00504508	0.00829258	0.622814	0.843969
AWAKE	F3F4	Beta_3	TYPICAL	vdq	-0.00634043	0.00424795	30.469	-0.0150103	0.00232944	0.145829	0.52227
AWAKE	F3F4	Beta_3	LANGUAGE DELAY	vdq	0.0017209	0.00346157	34.6572	-0.00530896	0.00875076	0.622227	0.843969
AWAKE	F3P3	Delta	TYPICAL	vdq	0.00110866	0.00524957	49.3746	-0.00943872	0.0116561	0.833607	0.924284
AWAKE	F3P3	Delta	LANGUAGE DELAY	vdq	0.00119691	0.00433785	49.6341	-0.00751751	0.00991134	0.783752	0.908876
AWAKE	F3P3	Theta	TYPICAL	vdq	-0.00207181	0.00329283	24.1544	-0.00886557	0.00472195	0.535131	0.793058
AWAKE	F3P3	Theta	LANGUAGE DELAY	vdq	0.00315519	0.00272372	28.2178	-0.00242215	0.00873254	0.256405	0.65511
AWAKE	F3P3	Alpha_1	TYPICAL	vdq	-0.00396741	0.0034596	20.2393	-0.0111785	0.00324371	0.264847	0.65511
AWAKE	F3P3	Alpha_1	LANGUAGE DELAY	vdq	0.0039714	0.00289953	23.4472	-0.00202041	0.00996321	0.183766	0.577412
AWAKE	F3P3	Alpha_2	TYPICAL	vdq	-0.00414724	0.00510326	32.8372	-0.0145319	0.00623737	0.422263	0.753
AWAKE	F3P3	Alpha_2	LANGUAGE DELAY	vdq	0.00381955	0.00414632	36.6988	-0.00458403	0.0122231	0.362968	0.730263
AWAKE	F3P3	Beta_1	TYPICAL	vdq	-0.0029896	0.00541745	38.3743	-0.0139531	0.00797393	0.584252	0.819054
AWAKE	F3P3	Beta_1	LANGUAGE DELAY	vdq	0.0039648	0.00437828	40.9393	-0.00487773	0.0128073	0.370468	0.730263
AWAKE	F3P3	Beta_2	TYPICAL	vdq	-0.00472093	0.00551875	38.3888	-0.0158893	0.00644748	0.397618	0.745638
AWAKE	F3P3	Beta_2	LANGUAGE DELAY	vdq	0.00339501	0.00445801	40.8515	-0.00560913	0.0123991	0.450702	0.766627
AWAKE	F3P3	Beta_3	TYPICAL	vdq	-0.00669499	0.00543728	43.4042	-0.0176574	0.00426738	0.224836	0.6183
AWAKE	F3P3	Beta_3	LANGUAGE DELAY	vdq	0.00322583	0.00438071	43.9345	-0.00560328	0.0120549	0.465418	0.770692
AWAKE	F4P4	Delta	TYPICAL	vdq	0.00389631	0.00538321	50	-0.0069162	0.0147088	0.472569	0.771853
AWAKE	F4P4	Delta	LANGUAGE DELAY	vdq	0.00311483	0.00455324	50	-0.00603063	0.0122603	0.497077	0.778828
AWAKE	F4P4	Theta	TYPICAL	vdq	0.000590134	0.00407823	28.7758	-0.0077536	0.00893387	0.885954	0.938026
AWAKE	F4P4	Theta	LANGUAGE DELAY	vdq	0.00201847	0.00341063	40.2803	-0.00487318	0.00891011	0.557281	0.801429
AWAKE	F4P4	Alpha_1	TYPICAL	vdq	-0.00157557	0.00405157	24.1736	-0.00993443	0.00678329	0.70077	0.889439
AWAKE	F4P4	Alpha_1	LANGUAGE DELAY	vdq	0.0036273	0.00349217	36.4297	-0.00345225	0.0107068	0.305792	0.709929
AWAKE	F4P4	Alpha_2	TYPICAL	vdq	-0.00225647	0.00534541	37.2249	-0.0130851	0.00857216	0.675357	0.878599
AWAKE	F4P4	Alpha_2	LANGUAGE DELAY	vdq	0.00426371	0.0043622	44.0703	-0.00452732	0.0130547	0.333694	0.724513
AWAKE	F4P4	Beta_1	TYPICAL	vdq	-0.00206345	0.00520591	38.0988	-0.0126014	0.00847446	0.694045	0.889439
AWAKE	F4P4	Beta_1	LANGUAGE DELAY	vdq	0.00335779	0.0042453	44.4675	-0.0051955	0.0119111	0.433176	0.754856
AWAKE	F4P4	Beta_2	TYPICAL	vdq	-0.00414839	0.00525781	37.0849	-0.0148009	0.00650412	0.43513	0.754856
AWAKE	F4P4	Beta_2	LANGUAGE DELAY	vdq	0.00321864	0.00429146	44.0124	-0.00543015	0.0118674	0.457239	0.767006
AWAKE	F4P4	Beta_3	TYPICAL	vdq	-0.00776062	0.00506963	36.3788	-0.0180386	0.00251734	0.134467	0.496672
AWAKE	F4P4	Beta_3	LANGUAGE DELAY	vdq	0.00399881	0.00413777	43.6174	-0.00434239	0.01234	0.339164	0.728924
AWAKE	F4Pz	Delta	TYPICAL	vdq	0.00130466	0.00530119	50.7616	-0.00933913	0.0119484	0.806592	0.915591
AWAKE	F4Pz	Delta	LANGUAGE DELAY	vdq	0.00158288	0.0043449	49.2882	-0.00714723	0.010313	0.717187	0.89289
AWAKE	F4Pz	Theta	TYPICAL	vdq	3.06083e-05	0.00316983	21.1781	-0.00655805	0.00661926	0.992386	0.996701
AWAKE	F4Pz	Theta	LANGUAGE DELAY	vdq	0.00412157	0.00263934	24.8297	-0.00131614	0.00955928	0.131041	0.496672
AWAKE	F4Pz	Alpha_1	TYPICAL	vdq	-0.00488321	0.00290041	18.2719	-0.0109702	0.00120384	0.109261	0.461816
AWAKE	F4Pz	Alpha_1	LANGUAGE DELAY	vdq	0.0035883	0.0024489	20.9112	-0.00150577	0.00868238	0.157721	0.543786
AWAKE	F4Pz	Alpha_2	TYPICAL	vdq	-0.00293661	0.00481704	32.9476	-0.0127375	0.00686432	0.546289	0.796953
AWAKE	F4Pz	Alpha_2	LANGUAGE DELAY	vdq	0.00335433	0.00391485	36.8068	-0.00457931	0.011288	0.397088	0.745638
AWAKE	F4Pz	Beta_1	TYPICAL	vdq	-0.00188568	0.00497994	36.5079	-0.0119806	0.00820922	0.707137	0.892615
AWAKE	F4Pz	Beta_1	LANGUAGE DELAY	vdq	0.00326835	0.00403248	39.6308	-0.00488397	0.0114207	0.422491	0.753
AWAKE	F4Pz	Beta_2	TYPICAL	vdq	-0.00371431	0.00518832	35.8924	-0.0142378	0.00680919	0.478687	0.775732
AWAKE	F4Pz	Beta_2	LANGUAGE DELAY	vdq	0.00285699	0.00419953	39.0567	-0.00563697	0.0113509	0.50032	0.778828
AWAKE	F4Pz	Beta_3	TYPICAL	vdq	-0.00706619	0.00528047	38.5771	-0.0177507	0.00361831	0.188674	0.580856
AWAKE	F4Pz	Beta_3	LANGUAGE DELAY	vdq	0.0034439	0.00426215	40.7956	-0.00516499	0.0120528	0.423766	0.753
AWAKE	FzCz	Delta	TYPICAL	vdq	0.000285334	0.00511839	48.2869	-0.0100043	0.010575	0.955774	0.976535
AWAKE	FzCz	Delta	LANGUAGE DELAY	vdq	0.0016283	0.00413004	46.6353	-0.00668197	0.00993858	0.695187	0.889439
AWAKE	FzCz	Theta	TYPICAL	vdq	-0.00548006	0.00507938	48.8205	-0.0156884	0.00472828	0.285941	0.688046
AWAKE	FzCz	Theta	LANGUAGE DELAY	vdq	0.0011842	0.00410574	45.9199	-0.00708062	0.00944902	0.774319	0.908876
AWAKE	FzCz	Alpha_1	TYPICAL	vdq	-0.00269471	0.0044264	34.6589	-0.0116839	0.00629453	0.546639	0.796953
AWAKE	FzCz	Alpha_1	LANGUAGE DELAY	vdq	0.00445561	0.00358925	38.1718	-0.00280937	0.0117206	0.222041	0.61494
AWAKE	FzCz	Alpha_2	TYPICAL	vdq	-0.0013707	0.00530127	40.2374	-0.012083	0.0093416	0.797292	0.911315
AWAKE	FzCz	Alpha_2	LANGUAGE DELAY	vdq	0.0034336	0.00427648	42.0274	-0.00519652	0.0120637	0.426548	0.75356
AWAKE	FzCz	Beta_1	TYPICAL	vdq	-0.000983458	0.0057461	45.6809	-0.0125519	0.010585	0.86486	0.933564
AWAKE	FzCz	Beta_1	LANGUAGE DELAY	vdq	0.0040707	0.0046292	45.3545	-0.00525098	0.0133924	0.383846	0.735837
AWAKE	FzCz	Beta_2	TYPICAL	vdq	-0.00214078	0.00624681	47.2196	-0.0147062	0.0104246	0.733345	0.903367
AWAKE	FzCz	Beta_2	LANGUAGE DELAY	vdq	0.0029343	0.00503526	46.2157	-0.00719987	0.0130685	0.562893	0.803202
AWAKE	FzCz	Beta_3	TYPICAL	vdq	-0.0036188	0.00646956	50.4453	-0.0166105	0.00937286	0.578393	0.819054
AWAKE	FzCz	Beta_3	LANGUAGE DELAY	vdq	0.00106168	0.00524266	48.4217	-0.00947702	0.0116004	0.840368	0.926611
AWAKE	P3F7	Delta	TYPICAL	vdq	0.000792953	0.00488549	50.7057	-0.00901646	0.0106024	0.871709	0.93658
AWAKE	P3F7	Delta	LANGUAGE DELAY	vdq	0.00337756	0.00396622	48.3854	-0.00459542	0.0113505	0.398642	0.745638
AWAKE	P3F7	Theta	TYPICAL	vdq	-0.00192613	0.00300788	22.0567	-0.00816316	0.0043109	0.528534	0.790236
AWAKE	P3F7	Theta	LANGUAGE DELAY	vdq	0.00362043	0.00250519	25.7119	-0.00153186	0.00877273	0.160487	0.549224
AWAKE	P3F7	Alpha_1	TYPICAL	vdq	-0.00444259	0.00290128	17.3724	-0.0105538	0.00166859	0.143714	0.520624
AWAKE	P3F7	Alpha_1	LANGUAGE DELAY	vdq	0.00383476	0.0024629	19.6153	-0.00130922	0.00897873	0.135456	0.496672
AWAKE	P3F7	Alpha_2	TYPICAL	vdq	-0.00483998	0.00492288	27.733	-0.0149284	0.00524846	0.334029	0.724513
AWAKE	P3F7	Alpha_2	LANGUAGE DELAY	vdq	0.00358582	0.00403263	32.0798	-0.00462758	0.0117992	0.380515	0.733659
AWAKE	P3F7	Beta_1	TYPICAL	vdq	-0.00140038	0.00528928	33.7337	-0.0121526	0.00935186	0.792807	0.908876
AWAKE	P3F7	Beta_1	LANGUAGE DELAY	vdq	0.00449228	0.00429514	37.4589	-0.00420691	0.0131915	0.302311	0.70885
AWAKE	P3F7	Beta_2	TYPICAL	vdq	-0.00186978	0.00517737	31.7428	-0.0124191	0.00867952	0.720383	0.89289
AWAKE	P3F7	Beta_2	LANGUAGE DELAY	vdq	0.00406104	0.00420965	35.7571	-0.00447855	0.0126006	0.341177	0.728924
AWAKE	P3F7	Beta_3	TYPICAL	vdq	-0.00153717	0.00505239	35.4531	-0.0117894	0.00871504	0.762719	0.908876
AWAKE	P3F7	Beta_3	LANGUAGE DELAY	vdq	0.00432927	0.00408778	38.6193	-0.00394166	0.0126002	0.296145	0.704883
AWAKE	P3Fz	Delta	TYPICAL	vdq	0.00198206	0.00508022	50.9747	-0.00821703	0.0121811	0.698049	0.889439
AWAKE	P3Fz	Delta	LANGUAGE DELAY	vdq	0.00277085	0.00414912	48.4821	-0.00556938	0.0111111	0.507418	0.778828
AWAKE	P3Fz	Theta	TYPICAL	vdq	-0.00102998	0.00332052	24.1753	-0.00788056	0.0058206	0.759078	0.908533
AWAKE	P3Fz	Theta	LANGUAGE DELAY	vdq	0.00358053	0.00274355	28.2971	-0.00203673	0.00919779	0.202382	0.60371
AWAKE	P3Fz	Alpha_1	TYPICAL	vdq	-0.00335691	0.00364161	21.6141	-0.010917	0.00420315	0.366797	0.730263
AWAKE	P3Fz	Alpha_1	LANGUAGE DELAY	vdq	0.00469502	0.00303688	25.1811	-0.00155727	0.0109473	0.13458	0.496672
AWAKE	P3Fz	Alpha_2	TYPICAL	vdq	-0.00293314	0.00525554	34.2339	-0.013611	0.00774471	0.580405	0.819054
AWAKE	P3Fz	Alpha_2	LANGUAGE DELAY	vdq	0.00401766	0.00426195	37.8101	-0.00461163	0.012647	0.351829	0.728924
AWAKE	P3Fz	Beta_1	TYPICAL	vdq	-0.00218112	0.00572526	40.1774	-0.0137507	0.00938848	0.705237	0.892615
AWAKE	P3Fz	Beta_1	LANGUAGE DELAY	vdq	0.00439167	0.00462015	42.1067	-0.00493147	0.0137148	0.347258	0.728924
AWAKE	P3Fz	Beta_2	TYPICAL	vdq	-0.0037824	0.00613428	43.4738	-0.0161495	0.00858466	0.540714	0.795573
AWAKE	P3Fz	Beta_2	LANGUAGE DELAY	vdq	0.00410191	0.00494214	43.9479	-0.00585865	0.0140625	0.411032	0.748387
AWAKE	P3Fz	Beta_3	TYPICAL	vdq	-0.00406438	0.00616623	49.3351	-0.0164537	0.00832499	0.512874	0.780168
AWAKE	P3Fz	Beta_3	LANGUAGE DELAY	vdq	0.00434406	0.00498255	47.3447	-0.0056776	0.0143657	0.387687	0.737083
AWAKE	P3P4	Delta	TYPICAL	vdq	0.00540817	0.00578012	50	-0.00620154	0.0170179	0.353951	0.728924
AWAKE	P3P4	Delta	LANGUAGE DELAY	vdq	0.00390662	0.00488895	50	-0.00591313	0.0137264	0.428029	0.75356
AWAKE	P3P4	Theta	TYPICAL	vdq	0.00134671	0.00395248	26.538	-0.00676971	0.00946314	0.735992	0.903367
AWAKE	P3P4	Theta	LANGUAGE DELAY	vdq	0.00183304	0.00335554	38.6445	-0.00495618	0.00862227	0.588018	0.819054
AWAKE	P3P4	Alpha_1	TYPICAL	vdq	-0.000975894	0.00492655	26.8841	-0.0110864	0.00913459	0.844466	0.928587
AWAKE	P3P4	Alpha_1	LANGUAGE DELAY	vdq	0.00225928	0.00417137	38.9364	-0.00617856	0.0106971	0.59117	0.820181
AWAKE	P3P4	Alpha_2	TYPICAL	vdq	-0.00417137	0.00572697	34.7032	-0.0158013	0.00745854	0.471271	0.771853
AWAKE	P3P4	Alpha_2	LANGUAGE DELAY	vdq	0.00321921	0.00471281	43.337	-0.00628294	0.0127214	0.498194	0.778828
AWAKE	P3P4	Beta_1	TYPICAL	vdq	-0.00413718	0.00621178	39.8144	-0.0166935	0.00841911	0.509238	0.779032
AWAKE	P3P4	Beta_1	LANGUAGE DELAY	vdq	0.00421454	0.00505231	45.0735	-0.00596088	0.01439	0.408578	0.748387
AWAKE	P3P4	Beta_2	TYPICAL	vdq	-0.00468482	0.00650032	42.2722	-0.0178005	0.00843084	0.475057	0.772804
AWAKE	P3P4	Beta_2	LANGUAGE DELAY	vdq	0.00369489	0.00526212	45.5611	-0.00689996	0.0142897	0.486146	0.778828
AWAKE	P3P4	Beta_3	TYPICAL	vdq	-0.00443677	0.00625827	46.5499	-0.01703	0.00815646	0.481894	0.775732
AWAKE	P3P4	Beta_3	LANGUAGE DELAY	vdq	0.00341185	0.00504991	46.5118	-0.00675006	0.0135738	0.502623	0.778828
AWAKE	P4Fz	Delta	TYPICAL	vdq	0.00321982	0.00521298	50	-0.00725076	0.0136904	0.539606	0.795573
AWAKE	P4Fz	Delta	LANGUAGE DELAY	vdq	0.00330765	0.00440925	50	-0.0055486	0.0121639	0.456674	0.767006
AWAKE	P4Fz	Theta	TYPICAL	vdq	0.00111752	0.0035063	22.5431	-0.00614397	0.008379	0.752876	0.907477
AWAKE	P4Fz	Theta	LANGUAGE DELAY	vdq	0.00304526	0.00304223	34.8161	-0.00313197	0.00922249	0.323736	0.721847
AWAKE	P4Fz	Alpha_1	TYPICAL	vdq	-0.000466966	0.00396103	22.6524	-0.00866794	0.00773401	0.907194	0.946103
AWAKE	P4Fz	Alpha_1	LANGUAGE DELAY	vdq	0.00343443	0.00345118	34.7181	-0.00357387	0.0104427	0.32655	0.721847
AWAKE	P4Fz	Alpha_2	TYPICAL	vdq	-0.000989165	0.0054201	35.4844	-0.0119872	0.0100089	0.85623	0.928587
AWAKE	P4Fz	Alpha_2	LANGUAGE DELAY	vdq	0.00464225	0.00443846	43.4424	-0.00430613	0.0135906	0.301386	0.70885
AWAKE	P4Fz	Beta_1	TYPICAL	vdq	-0.00103892	0.00556905	37.0678	-0.0123222	0.0102444	0.853028	0.928587
AWAKE	P4Fz	Beta_1	LANGUAGE DELAY	vdq	0.00410107	0.00454737	44.0467	-0.00506328	0.0132654	0.372039	0.730263
AWAKE	P4Fz	Beta_2	TYPICAL	vdq	-0.00143507	0.0061443	42.6334	-0.0138293	0.0109592	0.816443	0.920564
AWAKE	P4Fz	Beta_2	LANGUAGE DELAY	vdq	0.00322924	0.00496655	45.2409	-0.00677243	0.0132309	0.518852	0.783365
AWAKE	P4Fz	Beta_3	TYPICAL	vdq	-0.0022136	0.00614391	47.1681	-0.0145724	0.0101452	0.720238	0.89289
AWAKE	P4Fz	Beta_3	LANGUAGE DELAY	vdq	0.00331519	0.00495919	46.2953	-0.00666541	0.0132958	0.507137	0.778828
REM	C3C4	Delta	TYPICAL	soc	0.000804536	0.00416651	57.2438	-0.00753798	0.00914705	0.847567	0.950427
REM	C3C4	Delta	LANGUAGE DELAY	soc	0.00439696	0.0047545	49.8353	-0.00515351	0.0139474	0.359526	0.819185
REM	C3C4	Theta	TYPICAL	soc	0.000684712	0.00330463	54.3286	-0.00593975	0.00730917	0.83663	0.945044
REM	C3C4	Theta	LANGUAGE DELAY	soc	0.00162611	0.00362812	40.0828	-0.00570612	0.00895834	0.656425	0.874296
REM	C3C4	Alpha_1	TYPICAL	soc	0.00169801	0.00245475	56.5943	-0.0032183	0.00661433	0.491937	0.820287
REM	C3C4	Alpha_1	LANGUAGE DELAY	soc	-0.000109664	0.00277001	46.6216	-0.0056834	0.00546407	0.968589	0.990018
REM	C3C4	Alpha_2	TYPICAL	soc	-5.69576e-05	0.00233021	52.65	-0.0047315	0.00461758	0.980592	0.993494
REM	C3C4	Alpha_2	LANGUAGE DELAY	soc	0.00081879	0.00253775	35.9685	-0.00432815	0.00596573	0.748832	0.916418
REM	C3C4	Beta_1	TYPICAL	soc	0.00120762	0.00194253	50.7592	-0.00269263	0.00510787	0.536938	0.828856
REM	C3C4	Beta_1	LANGUAGE DELAY	soc	0.00497311	0.00210021	32.3054	0.000696712	0.00924951	0.024037	0.602145
REM	C3C4	Beta_2	TYPICAL	soc	0.000865581	0.00169338	55.3181	-0.00252759	0.00425875	0.611276	0.862294
REM	C3C4	Beta_2	LANGUAGE DELAY	soc	-0.00264761	0.00188049	42.3012	-0.00644179	0.00114658	0.166458	0.792225
REM	C3C4	Beta_3	TYPICAL	soc	0.00112345	0.00223724	57.6543	-0.00335543	0.00560234	0.617467	0.862294
REM	C3C4	Beta_3	LANGUAGE DELAY	soc	-0.00541655	0.00257353	53.0205	-0.0105784	-0.000254758	0.0400721	0.66119
REM	CzPz	Delta	TYPICAL	soc	0.00454849	0.00498144	53.3125	-0.00544164	0.0145386	0.365307	0.819185
REM	CzPz	Delta	LANGUAGE DELAY	soc	-0.00107259	0.00536531	35.7004	-0.0119571	0.00981193	0.842684	0.947251
REM	CzPz	Theta	TYPICAL	soc	0.00318183	0.00433617	55.9986	-0.00550457	0.0118682	0.466139	0.819185
REM	CzPz	Theta	LANGUAGE DELAY	soc	0.000100788	0.00474794	41.5043	-0.00948433	0.0096859	0.983166	0.993922
REM	CzPz	Alpha_1	TYPICAL	soc	0.00104304	0.00341969	54.262	-0.00581226	0.00789834	0.761526	0.916418
REM	CzPz	Alpha_1	LANGUAGE DELAY	soc	-0.00146744	0.00373509	35.588	-0.0090456	0.00611072	0.696753	0.891689
REM	CzPz	Alpha_2	TYPICAL	soc	0.000637877	0.00362816	57.3749	-0.00662636	0.00790212	0.86106	0.952856
REM	CzPz	Alpha_2	LANGUAGE DELAY	soc	-0.0032026	0.0040459	44.0335	-0.0113564	0.00495121	0.432857	0.819185
REM	CzPz	Beta_1	TYPICAL	soc	-0.000648323	0.00371472	58.8131	-0.00808195	0.00678531	0.86205	0.952856
REM	CzPz	Beta_1	LANGUAGE DELAY	soc	-0.00436428	0.00420548	53.8248	-0.0127964	0.00406782	0.304021	0.819185
REM	CzPz	Beta_2	TYPICAL	soc	-0.000512457	0.00328301	53.2527	-0.00709661	0.0060717	0.876549	0.959263
REM	CzPz	Beta_2	LANGUAGE DELAY	soc	-0.00533308	0.0036069	31.0038	-0.0126894	0.00202321	0.149342	0.792225
REM	CzPz	Beta_3	TYPICAL	soc	-0.000134184	0.00381259	58.9626	-0.00776325	0.00749488	0.972043	0.990253
REM	CzPz	Beta_3	LANGUAGE DELAY	soc	-0.00611085	0.00433649	55.5053	-0.0147996	0.0025779	0.164363	0.792225
REM	F3F4	Delta	TYPICAL	soc	-0.00139283	0.00424311	42.2338	-0.00995437	0.00716872	0.74434	0.916418
REM	F3F4	Delta	LANGUAGE DELAY	soc	0.00183546	0.00433723	24.4287	-0.00710784	0.0107788	0.675861	0.879571
REM	F3F4	Theta	TYPICAL	soc	-0.00280775	0.00367047	36.0495	-0.0102514	0.00463595	0.449277	0.819185
REM	F3F4	Theta	LANGUAGE DELAY	soc	-0.000178804	0.00365473	20.7013	-0.00778591	0.00742831	0.961449	0.989286
REM	F3F4	Alpha_1	TYPICAL	soc	0.000923564	0.00231725	19.6872	-0.00391505	0.00576218	0.694506	0.891283
REM	F3F4	Alpha_1	LANGUAGE DELAY	soc	-0.00150189	0.00210167	13.9095	-0.00601228	0.0030085	0.486667	0.820287
REM	F3F4	Alpha_2	TYPICAL	soc	0.00107944	0.00249983	25.4452	-0.0040645	0.00622337	0.669521	0.875107
REM	F3F4	Alpha_2	LANGUAGE DELAY	soc	0.000436412	0.00236251	15.8855	-0.00457482	0.00544765	0.855784	0.952704
REM	F3F4	Beta_1	TYPICAL	soc	0.00184564	0.00227018	32.9895	-0.00277313	0.00646442	0.42205	0.819185
REM	F3F4	Beta_1	LANGUAGE DELAY	soc	0.00736241	0.00223803	18.8262	0.00267523	0.0120496	0.00388985	0.602145
REM	F3F4	Beta_2	TYPICAL	soc	0.000943276	0.00211587	52.2479	-0.00330206	0.00518861	0.657577	0.874296
REM	F3F4	Beta_2	LANGUAGE DELAY	soc	-0.00175978	0.00227032	33.6635	-0.00637533	0.00285577	0.443678	0.819185
REM	F3F4	Beta_3	TYPICAL	soc	0.00372433	0.00258955	54.5062	-0.0014663	0.00891495	0.15609	0.792225
REM	F3F4	Beta_3	LANGUAGE DELAY	soc	-0.00347546	0.00278686	39.3585	-0.00911078	0.00215987	0.219737	0.792225
REM	F3P3	Delta	TYPICAL	soc	0.00259682	0.00231564	57.5312	-0.00203924	0.00723289	0.266765	0.805526
REM	F3P3	Delta	LANGUAGE DELAY	soc	-0.00186643	0.00254508	48.552	-0.00698215	0.0032493	0.466873	0.819185
REM	F3P3	Theta	TYPICAL	soc	-0.00164549	0.00189977	58.6633	-0.00544737	0.0021564	0.389936	0.819185
REM	F3P3	Theta	LANGUAGE DELAY	soc	-0.00263348	0.00213576	53.8164	-0.00691576	0.0016488	0.22292	0.792225
REM	F3P3	Alpha_1	TYPICAL	soc	0.000245456	0.00141788	58.9394	-0.00259177	0.00308268	0.863154	0.952856
REM	F3P3	Alpha_1	LANGUAGE DELAY	soc	-0.00386881	0.0016069	56.9244	-0.00708668	-0.00065095	0.0193209	0.602145
REM	F3P3	Alpha_2	TYPICAL	soc	0.000224862	0.00136241	57.8282	-0.00250246	0.00295219	0.869482	0.954158
REM	F3P3	Alpha_2	LANGUAGE DELAY	soc	-0.00182318	0.00150929	49.0625	-0.00485611	0.00120976	0.23285	0.793163
REM	F3P3	Beta_1	TYPICAL	soc	0.000725676	0.0012745	51.571	-0.00183229	0.00328364	0.571568	0.840969
REM	F3P3	Beta_1	LANGUAGE DELAY	soc	-7.79229e-05	0.00133781	35.6527	-0.00279204	0.00263619	0.953877	0.989286
REM	F3P3	Beta_2	TYPICAL	soc	0.00101645	0.00140198	53.6202	-0.0017948	0.0038277	0.471597	0.819185
REM	F3P3	Beta_2	LANGUAGE DELAY	soc	-0.0023156	0.00148468	39.3186	-0.00531788	0.000686672	0.126853	0.792225
REM	F3P3	Beta_3	TYPICAL	soc	0.00220487	0.00199611	57.9293	-0.00179089	0.00620063	0.273907	0.810967
REM	F3P3	Beta_3	LANGUAGE DELAY	soc	-0.00451226	0.0021946	51.0042	-0.0089181	-0.000106423	0.0449103	0.67205
REM	F4P4	Delta	TYPICAL	soc	0.00303487	0.00189691	30.1045	-0.000838575	0.00690832	0.120064	0.792225
REM	F4P4	Delta	LANGUAGE DELAY	soc	0.00233968	0.00184372	17.5641	-0.00154074	0.0062201	0.221002	0.792225
REM	F4P4	Theta	TYPICAL	soc	-0.000555105	0.00192805	55.2809	-0.00441855	0.00330834	0.774492	0.917817
REM	F4P4	Theta	LANGUAGE DELAY	soc	-0.000109363	0.00211866	37.7019	-0.00439947	0.00418075	0.959105	0.989286
REM	F4P4	Alpha_1	TYPICAL	soc	0.000272129	0.00121292	58.1246	-0.00215569	0.00269995	0.823266	0.943206
REM	F4P4	Alpha_1	LANGUAGE DELAY	soc	-0.00221594	0.00135461	49.5822	-0.00493731	0.000505437	0.108203	0.792225
REM	F4P4	Alpha_2	TYPICAL	soc	0.000173605	0.00114244	48.0373	-0.00212337	0.00247058	0.879855	0.959263
REM	F4P4	Alpha_2	LANGUAGE DELAY	soc	-0.00133064	0.00122174	25.9336	-0.00384228	0.00118101	0.286115	0.812954
REM	F4P4	Beta_1	TYPICAL	soc	0.000625933	0.00133811	52.463	-0.00205862	0.00331049	0.641885	0.874296
REM	F4P4	Beta_1	LANGUAGE DELAY	soc	-0.00105764	0.00142961	34.9529	-0.00396004	0.00184476	0.464356	0.819185
REM	F4P4	Beta_2	TYPICAL	soc	0.000832938	0.00152548	57.8322	-0.00222083	0.0038867	0.587154	0.851806
REM	F4P4	Beta_2	LANGUAGE DELAY	soc	-0.00373963	0.00168416	49.7241	-0.00712282	-0.000356435	0.0309732	0.602145
REM	F4P4	Beta_3	TYPICAL	soc	0.00225393	0.00206519	58.2424	-0.00187963	0.00638749	0.279595	0.812408
REM	F4P4	Beta_3	LANGUAGE DELAY	soc	-0.00560717	0.00229117	51.9902	-0.0102048	-0.00100957	0.0178085	0.602145
REM	F4Pz	Delta	TYPICAL	soc	0.00161554	0.00179841	46.2529	-0.00200395	0.00523502	0.373672	0.819185
REM	F4Pz	Delta	LANGUAGE DELAY	soc	0.00131817	0.0018741	27.2308	-0.00252564	0.00516198	0.487801	0.820287
REM	F4Pz	Theta	TYPICAL	soc	-0.00208873	0.00165556	58.127	-0.00540254	0.00122507	0.212115	0.792225
REM	F4Pz	Theta	LANGUAGE DELAY	soc	-0.00120274	0.00186035	47.3597	-0.00494453	0.00253905	0.521068	0.827095
REM	F4Pz	Alpha_1	TYPICAL	soc	-0.000828677	0.00129055	58.5257	-0.0034115	0.00175415	0.523309	0.827095
REM	F4Pz	Alpha_1	LANGUAGE DELAY	soc	-0.00248631	0.00144573	52.9239	-0.00538617	0.000413542	0.0913181	0.792225
REM	F4Pz	Alpha_2	TYPICAL	soc	-0.000186706	0.00112185	45.3443	-0.00244576	0.00207235	0.868561	0.954158
REM	F4Pz	Alpha_2	LANGUAGE DELAY	soc	-0.000807036	0.00117039	25.7782	-0.00321381	0.00159974	0.496642	0.820287
REM	F4Pz	Beta_1	TYPICAL	soc	0.000239791	0.00130732	57.863	-0.00237723	0.00285682	0.855109	0.952704
REM	F4Pz	Beta_1	LANGUAGE DELAY	soc	-0.00140577	0.00145225	48.7339	-0.00432457	0.00151303	0.337825	0.819185
REM	F4Pz	Beta_2	TYPICAL	soc	0.000122001	0.0015376	58.3665	-0.00295542	0.00319943	0.93703	0.986828
REM	F4Pz	Beta_2	LANGUAGE DELAY	soc	-0.00434932	0.00171547	52.105	-0.00779151	-0.000907137	0.0142732	0.602145
REM	F4Pz	Beta_3	TYPICAL	soc	0.00136009	0.00217888	58.8152	-0.00300012	0.00572029	0.534901	0.828856
REM	F4Pz	Beta_3	LANGUAGE DELAY	soc	-0.00585789	0.00245282	55.8174	-0.0107718	-0.000943943	0.0203383	0.602145
REM	FzCz	Delta	TYPICAL	soc	-0.00798053	0.00453156	50.3363	-0.0170809	0.00111987	0.0842951	0.792225
REM	FzCz	Delta	LANGUAGE DELAY	soc	0.00603263	0.00482229	30.9386	-0.00380328	0.0158685	0.220316	0.792225
REM	FzCz	Theta	TYPICAL	soc	-0.00866485	0.00394363	57.0795	-0.0165616	-0.000768097	0.032082	0.602145
REM	FzCz	Theta	LANGUAGE DELAY	soc	0.00197665	0.00434443	45.4912	-0.00677088	0.0107242	0.651284	0.874296
REM	FzCz	Alpha_1	TYPICAL	soc	-0.00623089	0.00351291	55.3349	-0.01327	0.000808189	0.0816137	0.792225
REM	FzCz	Alpha_1	LANGUAGE DELAY	soc	0.000155275	0.00382877	39.8141	-0.00758408	0.00789463	0.967853	0.990018
REM	FzCz	Alpha_2	TYPICAL	soc	-0.00788507	0.0034965	57.8917	-0.0148844	-0.000885799	0.0279214	0.602145
REM	FzCz	Alpha_2	LANGUAGE DELAY	soc	0.0014518	0.00390559	47.4698	-0.00640318	0.00930678	0.711753	0.901008
REM	FzCz	Beta_1	TYPICAL	soc	-0.00647995	0.00381155	58.7091	-0.0141076	0.00114774	0.0944081	0.792225
REM	FzCz	Beta_1	LANGUAGE DELAY	soc	0.00796177	0.00430852	52.4362	-0.000682201	0.0166057	0.0702588	0.785054
REM	FzCz	Beta_2	TYPICAL	soc	-0.00363161	0.00334695	54.0877	-0.0103416	0.00307837	0.282712	0.812954
REM	FzCz	Beta_2	LANGUAGE DELAY	soc	0.00257029	0.00363316	36.4083	-0.00479522	0.0099358	0.483788	0.820287
REM	FzCz	Beta_3	TYPICAL	soc	-0.000760036	0.00312273	52.7767	-0.00702405	0.00550398	0.808648	0.93658
REM	FzCz	Beta_3	LANGUAGE DELAY	soc	-0.00104321	0.00331109	36.9557	-0.0077524	0.00566597	0.754483	0.916418
REM	P3F7	Delta	TYPICAL	soc	0.000705896	0.00119011	58.2771	-0.00167612	0.00308791	0.555384	0.83579
REM	P3F7	Delta	LANGUAGE DELAY	soc	-0.00129181	0.00132604	51.526	-0.00395329	0.00136966	0.334514	0.819185
REM	P3F7	Theta	TYPICAL	soc	-0.000732205	0.00100824	58.9815	-0.00274971	0.0012853	0.470576	0.819185
REM	P3F7	Theta	LANGUAGE DELAY	soc	-0.00138087	0.00114686	57.1602	-0.00367728	0.000915537	0.233535	0.793163
REM	P3F7	Alpha_1	TYPICAL	soc	0.000343571	0.00107165	58.9836	-0.0018008	0.00248795	0.749646	0.916418
REM	P3F7	Alpha_1	LANGUAGE DELAY	soc	-0.00312836	0.00121861	57.5818	-0.00556805	-0.000688675	0.0128748	0.602145
REM	P3F7	Alpha_2	TYPICAL	soc	0.000642974	0.00104983	56.9392	-0.00145932	0.00274527	0.542675	0.832943
REM	P3F7	Alpha_2	LANGUAGE DELAY	soc	-0.00194141	0.001145	46.5943	-0.00424539	0.00036257	0.0966447	0.792225
REM	P3F7	Beta_1	TYPICAL	soc	6.16259e-05	0.00108246	42.4906	-0.00212211	0.00224536	0.954867	0.989286
REM	P3F7	Beta_1	LANGUAGE DELAY	soc	-0.000490604	0.00108522	26.9675	-0.00271741	0.0017362	0.654827	0.874296
REM	P3F7	Beta_2	TYPICAL	soc	0.00072501	0.00120321	49.2751	-0.00169259	0.00314261	0.549562	0.835189
REM	P3F7	Beta_2	LANGUAGE DELAY	soc	-0.00257384	0.00124571	33.0275	-0.00510818	-3.94915e-05	0.0467301	0.674666
REM	P3F7	Beta_3	TYPICAL	soc	0.00232583	0.00175322	57.7696	-0.00118392	0.00583558	0.18986	0.792225
REM	P3F7	Beta_3	LANGUAGE DELAY	soc	-0.00494723	0.00192091	50.4537	-0.00880464	-0.00108982	0.0129863	0.602145
REM	P3Fz	Delta	TYPICAL	soc	0.00271937	0.00190051	57.1218	-0.00108615	0.0065249	0.157917	0.792225
REM	P3Fz	Delta	LANGUAGE DELAY	soc	-0.00122644	0.00208161	46.8262	-0.0054145	0.00296162	0.558573	0.83786
REM	P3Fz	Theta	TYPICAL	soc	-0.000813692	0.00163198	58.5266	-0.00407982	0.00245244	0.619935	0.862681
REM	P3Fz	Theta	LANGUAGE DELAY	soc	-0.00110544	0.00183506	51.8825	-0.00478795	0.00257707	0.54953	0.835189
REM	P3Fz	Alpha_1	TYPICAL	soc	8.57915e-05	0.00125287	58.9576	-0.00242124	0.00259282	0.945639	0.989286
REM	P3Fz	Alpha_1	LANGUAGE DELAY	soc	-0.00291452	0.00142247	56.8806	-0.00576311	-6.59389e-05	0.0450942	0.67205
REM	P3Fz	Alpha_2	TYPICAL	soc	0.000123723	0.00120017	55.9168	-0.00228058	0.00252803	0.918262	0.976181
REM	P3Fz	Alpha_2	LANGUAGE DELAY	soc	-0.00119414	0.00131074	41.7032	-0.00383987	0.00145159	0.367509	0.819185
REM	P3Fz	Beta_1	TYPICAL	soc	0.0010875	0.00114134	48.2889	-0.00120696	0.00338195	0.345422	0.819185
REM	P3Fz	Beta_1	LANGUAGE DELAY	soc	0.000164407	0.00119012	30.3395	-0.00226499	0.00259381	0.891039	0.959581
REM	P3Fz	Beta_2	TYPICAL	soc	0.0010694	0.00125799	54.0542	-0.00145266	0.00359145	0.399027	0.819185
REM	P3Fz	Beta_2	LANGUAGE DELAY	soc	-0.00216641	0.00134193	39.439	-0.00487976	0.000546936	0.114415	0.792225
REM	P3Fz	Beta_3	TYPICAL	soc	0.00222041	0.00202966	58.6685	-0.00184142	0.00628223	0.278435	0.812408
REM	P3Fz	Beta_3	LANGUAGE DELAY	soc	-0.00457755	0.0022692	54.9315	-0.00912526	-2.98379e-05	0.0485666	0.679933
REM	P3P4	Delta	TYPICAL	soc	0.0043856	0.00323441	54.0784	-0.00209878	0.01087	0.18076	0.792225
REM	P3P4	Delta	LANGUAGE DELAY	soc	0.000358098	0.00348032	38.0707	-0.00668701	0.00740321	0.918589	0.976181
REM	P3P4	Theta	TYPICAL	soc	0.00741507	0.00324931	58.2726	0.000911516	0.0139186	0.0261555	0.602145
REM	P3P4	Theta	LANGUAGE DELAY	soc	-0.00305454	0.00362765	51.0537	-0.0103372	0.00422808	0.403705	0.819185
REM	P3P4	Alpha_1	TYPICAL	soc	0.00627573	0.00178527	45.3016	0.00268068	0.00987078	0.00100991	0.466579
REM	P3P4	Alpha_1	LANGUAGE DELAY	soc	-0.000400863	0.00184504	26.9951	-0.0041866	0.00338487	0.829635	0.945044
REM	P3P4	Alpha_2	TYPICAL	soc	0.00477966	0.00178691	49.1708	0.00118905	0.00837028	0.0101244	0.602145
REM	P3P4	Alpha_2	LANGUAGE DELAY	soc	-0.000780665	0.00187485	30.9757	-0.00460457	0.00304324	0.679998	0.879997
REM	P3P4	Beta_1	TYPICAL	soc	0.00493938	0.00202435	48.7717	0.000870803	0.00900795	0.0183703	0.602145
REM	P3P4	Beta_1	LANGUAGE DELAY	soc	-0.000907196	0.0021123	31.0694	-0.00521488	0.00340049	0.670537	0.875107
REM	P3P4	Beta_2	TYPICAL	soc	0.00511685	0.00201446	58.3659	0.001085	0.00914869	0.0137667	0.602145
REM	P3P4	Beta_2	LANGUAGE DELAY	soc	-0.00436788	0.0022513	51.7388	-0.00888598	0.000150229	0.0578198	0.783021
REM	P3P4	Beta_3	TYPICAL	soc	0.00580155	0.00263042	58.8182	0.000537755	0.0110653	0.0313354	0.602145
REM	P3P4	Beta_3	LANGUAGE DELAY	soc	-0.00722292	0.00296656	55.4701	-0.0131669	-0.00127893	0.0181443	0.602145
REM	P4Fz	Delta	TYPICAL	soc	0.00344242	0.00150353	34.2186	0.000387599	0.00649725	0.0283367	0.602145
REM	P4Fz	Delta	LANGUAGE DELAY	soc	0.001069	0.00148232	19.9268	-0.00202379	0.0041618	0.479183	0.819935
REM	P4Fz	Theta	TYPICAL	soc	-7.49439e-05	0.00148622	58.1382	-0.00304979	0.0028999	0.959956	0.989286
REM	P4Fz	Theta	LANGUAGE DELAY	soc	-0.000246779	0.00167183	46.929	-0.0036102	0.00311664	0.883283	0.959263
REM	P4Fz	Alpha_1	TYPICAL	soc	0.000725263	0.000987592	58.5532	-0.00125122	0.00270175	0.465651	0.819185
REM	P4Fz	Alpha_1	LANGUAGE DELAY	soc	-0.0019006	0.00110912	52.6204	-0.00412558	0.00032438	0.0924853	0.792225
REM	P4Fz	Alpha_2	TYPICAL	soc	0.000500858	0.000997865	53.1341	-0.00150049	0.0025022	0.617791	0.862294
REM	P4Fz	Alpha_2	LANGUAGE DELAY	soc	-0.00142862	0.00108019	34.22	-0.00362331	0.000766074	0.194753	0.792225
REM	P4Fz	Beta_1	TYPICAL	soc	0.00109683	0.00127851	56.6562	-0.00146368	0.00365734	0.394563	0.819185
REM	P4Fz	Beta_1	LANGUAGE DELAY	soc	-0.00103629	0.00139588	45.0511	-0.00384764	0.00177506	0.461703	0.819185
REM	P4Fz	Beta_2	TYPICAL	soc	0.00136687	0.00139311	58.6211	-0.00142112	0.00415486	0.330545	0.819185
REM	P4Fz	Beta_2	LANGUAGE DELAY	soc	-0.00342038	0.00155936	54.1981	-0.00654645	-0.000294321	0.0325836	0.602145
REM	P4Fz	Beta_3	TYPICAL	soc	0.00247258	0.00200265	58.7662	-0.00153505	0.00648022	0.221874	0.792225
REM	P4Fz	Beta_3	LANGUAGE DELAY	soc	-0.00549142	0.00224824	55.5527	-0.00999599	-0.000986858	0.0177916	0.602145
SWS	C3C4	Delta	TYPICAL	soc	-0.00149991	0.00161459	34.3168	-0.00478003	0.00178021	0.35939	0.819185
SWS	C3C4	Delta	LANGUAGE DELAY	soc	0.000734582	0.00214181	43.6288	-0.00358298	0.00505214	0.733266	0.915591
SWS	C3C4	Theta	TYPICAL	soc	-0.00218578	0.00231181	32.0792	-0.00689433	0.00252278	0.351481	0.819185
SWS	C3C4	Theta	LANGUAGE DELAY	soc	0.00199025	0.0030355	42.9176	-0.00413175	0.00811225	0.515543	0.827095
SWS	C3C4	Alpha_1	TYPICAL	soc	-0.00152631	0.00160105	26.9737	-0.00481154	0.00175891	0.348892	0.819185
SWS	C3C4	Alpha_1	LANGUAGE DELAY	soc	0.00199909	0.00214081	35.1837	-0.00234618	0.00634436	0.356773	0.819185
SWS	C3C4	Alpha_2	TYPICAL	soc	-0.00225819	0.00147825	46.2663	-0.00523328	0.000716907	0.133417	0.792225
SWS	C3C4	Alpha_2	LANGUAGE DELAY	soc	-0.00146219	0.00188533	58.6569	-0.0052352	0.00231082	0.441125	0.819185
SWS	C3C4	Beta_1	TYPICAL	soc	-0.000920909	0.00145025	53.721	-0.00382883	0.00198701	0.528123	0.827095
SWS	C3C4	Beta_1	LANGUAGE DELAY	soc	0.0015224	0.00181375	65.3906	-0.0020995	0.00514429	0.404323	0.819185
SWS	C3C4	Beta_2	TYPICAL	soc	-0.000850954	0.00101628	36.8252	-0.00291047	0.00120856	0.407814	0.819185
SWS	C3C4	Beta_2	LANGUAGE DELAY	soc	-0.000625746	0.00132879	47.9081	-0.00329758	0.00204609	0.639838	0.874296
SWS	C3C4	Beta_3	TYPICAL	soc	-0.00339236	0.00217722	36.3804	-0.00780637	0.00102164	0.127863	0.792225
SWS	C3C4	Beta_3	LANGUAGE DELAY	soc	0.000150095	0.00281932	48.9703	-0.00551562	0.00581581	0.957759	0.989286
SWS	CzPz	Delta	TYPICAL	soc	-0.00462767	0.00324429	41.9252	-0.0111753	0.00191991	0.161156	0.792225
SWS	CzPz	Delta	LANGUAGE DELAY	soc	0.00353179	0.00415418	55.1244	-0.00479295	0.0118565	0.398904	0.819185
SWS	CzPz	Theta	TYPICAL	soc	-0.00513192	0.00329148	28.8543	-0.0118652	0.00160138	0.129862	0.792225
SWS	CzPz	Theta	LANGUAGE DELAY	soc	0.00439456	0.00423746	43.0861	-0.0041506	0.0129397	0.305487	0.819185
SWS	CzPz	Alpha_1	TYPICAL	soc	-0.00422406	0.00269014	38.9716	-0.0096655	0.00121738	0.124452	0.792225
SWS	CzPz	Alpha_1	LANGUAGE DELAY	soc	0.00227039	0.00343641	53.3555	-0.00462109	0.00916188	0.511655	0.827095
SWS	CzPz	Alpha_2	TYPICAL	soc	-0.00434577	0.00252286	39.6945	-0.00944589	0.00075435	0.0927532	0.792225
SWS	CzPz	Alpha_2	LANGUAGE DELAY	soc	0.00135857	0.00325415	52.3037	-0.00517046	0.00788759	0.67803	0.879916
SWS	CzPz	Beta_1	TYPICAL	soc	1.41898e-05	0.00335674	50.2444	-0.0067272	0.00675558	0.996644	0.996644
SWS	CzPz	Beta_1	LANGUAGE DELAY	soc	0.00104995	0.00423458	62.5263	-0.00741343	0.00951333	0.804988	0.93658
SWS	CzPz	Beta_2	TYPICAL	soc	-0.00190955	0.00298908	31.94	-0.00799855	0.00417945	0.527481	0.827095
SWS	CzPz	Beta_2	LANGUAGE DELAY	soc	0.00275968	0.00386695	45.1537	-0.00502802	0.0105474	0.479111	0.819935
SWS	CzPz	Beta_3	TYPICAL	soc	-0.00509028	0.00365625	30.252	-0.0125547	0.00237418	0.174009	0.792225
SWS	CzPz	Beta_3	LANGUAGE DELAY	soc	0.00302297	0.00469894	44.7822	-0.00644245	0.0124884	0.52329	0.827095
SWS	F3F4	Delta	TYPICAL	soc	-0.00159649	0.002177	31.5078	-0.0060336	0.00284063	0.468771	0.819185
SWS	F3F4	Delta	LANGUAGE DELAY	soc	-0.00172223	0.00287491	41.5327	-0.00752596	0.00408151	0.552391	0.83579
SWS	F3F4	Theta	TYPICAL	soc	-0.00151877	0.00240699	31.8017	-0.00642284	0.00338531	0.532562	0.828856
SWS	F3F4	Theta	LANGUAGE DELAY	soc	0.00282903	0.00322074	40.0503	-0.00368007	0.00933813	0.384977	0.819185
SWS	F3F4	Alpha_1	TYPICAL	soc	-0.00132469	0.00180605	24.0681	-0.00505164	0.00240227	0.470357	0.819185
SWS	F3F4	Alpha_1	LANGUAGE DELAY	soc	0.00135726	0.00247848	28.9395	-0.00371225	0.00642678	0.588152	0.851806
SWS	F3F4	Alpha_2	TYPICAL	soc	-0.000133426	0.00169279	29.9503	-0.00359081	0.00332396	0.9377	0.986828
SWS	F3F4	Alpha_2	LANGUAGE DELAY	soc	-0.00311705	0.00224065	39.653	-0.00764681	0.00141272	0.171942	0.792225
SWS	F3F4	Beta_1	TYPICAL	soc	-0.00123066	0.00156822	44.9085	-0.00438939	0.00192808	0.436723	0.819185
SWS	F3F4	Beta_1	LANGUAGE DELAY	soc	1.81459e-05	0.00199506	58.1762	-0.00397515	0.00401144	0.992774	0.994928
SWS	F3F4	Beta_2	TYPICAL	soc	-0.00146678	0.0014341	40.4989	-0.0043641	0.00143054	0.312481	0.819185
SWS	F3F4	Beta_2	LANGUAGE DELAY	soc	-0.00125275	0.00186489	51.7674	-0.00499532	0.00248982	0.504726	0.82397
SWS	F3F4	Beta_3	TYPICAL	soc	-0.00285019	0.00221699	40.087	-0.0073306	0.00163022	0.205957	0.792225
SWS	F3F4	Beta_3	LANGUAGE DELAY	soc	0.000145449	0.00289053	51.074	-0.00565732	0.00594822	0.960064	0.989286
SWS	F3P3	Delta	TYPICAL	soc	-0.00291134	0.00189294	43.5365	-0.00672746	0.000904784	0.131286	0.792225
SWS	F3P3	Delta	LANGUAGE DELAY	soc	-0.0023478	0.00243063	55.8488	-0.00721722	0.00252162	0.338247	0.819185
SWS	F3P3	Theta	TYPICAL	soc	-0.00186094	0.00180974	25.7366	-0.00558276	0.00186088	0.313379	0.819185
SWS	F3P3	Theta	LANGUAGE DELAY	soc	0.00193058	0.00240928	34.4447	-0.00296334	0.00682451	0.428446	0.819185
SWS	F3P3	Alpha_1	TYPICAL	soc	-0.00178276	0.00126643	30.6318	-0.00436692	0.00080141	0.169288	0.792225
SWS	F3P3	Alpha_1	LANGUAGE DELAY	soc	-0.000288595	0.00167629	40.3396	-0.00367561	0.00309842	0.86417	0.952856
SWS	F3P3	Alpha_2	TYPICAL	soc	-0.00161224	0.00123925	42.9729	-0.00411147	0.00088698	0.200196	0.792225
SWS	F3P3	Alpha_2	LANGUAGE DELAY	soc	-0.00196141	0.00158652	55.8955	-0.00513972	0.0012169	0.221519	0.792225
SWS	F3P3	Beta_1	TYPICAL	soc	-0.00230315	0.0014187	71	-0.00513196	0.000525654	0.108931	0.792225
SWS	F3P3	Beta_1	LANGUAGE DELAY	soc	-0.000168282	0.00174298	71	-0.00364369	0.00330713	0.923357	0.976181
SWS	F3P3	Beta_2	TYPICAL	soc	-0.00196358	0.000894366	30.4078	-0.00378909	-0.000138064	0.0358924	0.614159
SWS	F3P3	Beta_2	LANGUAGE DELAY	soc	0.000120487	0.00118264	40.2543	-0.00226925	0.00251022	0.919358	0.976181
SWS	F3P3	Beta_3	TYPICAL	soc	-0.00289501	0.00203602	37.832	-0.00701732	0.00122731	0.16325	0.792225
SWS	F3P3	Beta_3	LANGUAGE DELAY	soc	-3.02797e-05	0.00262247	51.0399	-0.00529502	0.00523446	0.990833	0.994928
SWS	F4P4	Delta	TYPICAL	soc	-0.00150358	0.00184565	37.75	-0.00524071	0.00223356	0.420377	0.819185
SWS	F4P4	Delta	LANGUAGE DELAY	soc	-0.00131398	0.00235984	52.249	-0.00604882	0.00342085	0.580035	0.845928
SWS	F4P4	Theta	TYPICAL	soc	-0.00176663	0.00193419	29.2364	-0.0057211	0.00218783	0.368518	0.819185
SWS	F4P4	Theta	LANGUAGE DELAY	soc	0.0045525	0.00250897	42.0745	-0.000510538	0.00961553	0.0767365	0.792225
SWS	F4P4	Alpha_1	TYPICAL	soc	-0.00172797	0.00128082	32.4818	-0.0043354	0.000879463	0.186632	0.792225
SWS	F4P4	Alpha_1	LANGUAGE DELAY	soc	0.000483972	0.00166916	44.4499	-0.00287905	0.00384699	0.773204	0.917817
SWS	F4P4	Alpha_2	TYPICAL	soc	-0.00185302	0.00125978	53.0657	-0.00437974	0.000673707	0.147222	0.792225
SWS	F4P4	Alpha_2	LANGUAGE DELAY	soc	-0.00129665	0.00157757	64.9305	-0.00444734	0.00185405	0.414128	0.819185
SWS	F4P4	Beta_1	TYPICAL	soc	-0.00071704	0.00122883	71	-0.00316726	0.00173318	0.561396	0.838401
SWS	F4P4	Beta_1	LANGUAGE DELAY	soc	0.000314577	0.00150971	71	-0.00269571	0.00332486	0.835538	0.945044
SWS	F4P4	Beta_2	TYPICAL	soc	-0.00256218	0.000967655	27.5873	-0.00454567	-0.000578695	0.0132377	0.602145
SWS	F4P4	Beta_2	LANGUAGE DELAY	soc	0.000177659	0.00125705	40.1455	-0.00236265	0.00271797	0.888316	0.959263
SWS	F4P4	Beta_3	TYPICAL	soc	-0.00236884	0.00201244	34.474	-0.00645655	0.00171886	0.24722	0.793163
SWS	F4P4	Beta_3	LANGUAGE DELAY	soc	-0.000374669	0.00259808	47.8131	-0.00559898	0.00484965	0.885941	0.959263
SWS	F4Pz	Delta	TYPICAL	soc	-0.00175163	0.00119876	33.6224	-0.00418881	0.000685548	0.153243	0.792225
SWS	F4Pz	Delta	LANGUAGE DELAY	soc	-0.000515613	0.00158762	43.1848	-0.00371696	0.00268573	0.746922	0.916418
SWS	F4Pz	Theta	TYPICAL	soc	-0.00236115	0.00158744	26.3088	-0.00562231	0.000900008	0.148798	0.792225
SWS	F4Pz	Theta	LANGUAGE DELAY	soc	0.00292065	0.00205841	39.1298	-0.00124245	0.00708374	0.16385	0.792225
SWS	F4Pz	Alpha_1	TYPICAL	soc	-0.00168992	0.000896597	24.5037	-0.0035384	0.00015855	0.0713685	0.785054
SWS	F4Pz	Alpha_1	LANGUAGE DELAY	soc	0.00117944	0.00120394	31.9746	-0.00127298	0.00363186	0.334612	0.819185
SWS	F4Pz	Alpha_2	TYPICAL	soc	-0.00222165	0.000978781	42.6598	-0.004196	-0.00024729	0.0283316	0.602145
SWS	F4Pz	Alpha_2	LANGUAGE DELAY	soc	-0.000850077	0.00126036	54.809	-0.0033761	0.00167595	0.502848	0.823814
SWS	F4Pz	Beta_1	TYPICAL	soc	-0.000904828	0.00112491	71	-0.00314784	0.00133818	0.423878	0.819185
SWS	F4Pz	Beta_1	LANGUAGE DELAY	soc	0.000150054	0.00138204	71	-0.00260566	0.00290577	0.913846	0.976181
SWS	F4Pz	Beta_2	TYPICAL	soc	-0.00142754	0.000940853	38.7366	-0.00333101	0.000475926	0.137314	0.792225
SWS	F4Pz	Beta_2	LANGUAGE DELAY	soc	-0.000288662	0.00120888	52.1678	-0.00271427	0.00213695	0.812208	0.9381
SWS	F4Pz	Beta_3	TYPICAL	soc	-0.0027352	0.0022339	38.2422	-0.00725655	0.00178615	0.228288	0.793163
SWS	F4Pz	Beta_3	LANGUAGE DELAY	soc	-0.000371201	0.00284354	53.4732	-0.00607343	0.00533103	0.896627	0.961878
SWS	FzCz	Delta	TYPICAL	soc	-0.00333619	0.00254902	30.9452	-0.00853533	0.00186294	0.200234	0.792225
SWS	FzCz	Delta	LANGUAGE DELAY	soc	0.00280791	0.00338582	40.1684	-0.0040342	0.00965003	0.411828	0.819185
SWS	FzCz	Theta	TYPICAL	soc	-0.00424599	0.00269612	32.7248	-0.00973304	0.00124106	0.12491	0.792225
SWS	FzCz	Theta	LANGUAGE DELAY	soc	0.00265394	0.00355698	42.8551	-0.00452009	0.00982796	0.459667	0.819185
SWS	FzCz	Alpha_1	TYPICAL	soc	-0.00541663	0.00248507	42.8446	-0.0104288	-0.000404481	0.0348254	0.614159
SWS	FzCz	Alpha_1	LANGUAGE DELAY	soc	0.00345662	0.00313729	58.2561	-0.00282276	0.009736	0.275087	0.810967
SWS	FzCz	Alpha_2	TYPICAL	soc	-0.00325651	0.00218046	39.1733	-0.00766628	0.00115325	0.143318	0.792225
SWS	FzCz	Alpha_2	LANGUAGE DELAY	soc	0.00167905	0.00282691	51.1202	-0.00399588	0.00735398	0.555163	0.83579
SWS	FzCz	Beta_1	TYPICAL	soc	-0.00271971	0.0030871	42.8993	-0.00894586	0.00350645	0.383232	0.819185
SWS	FzCz	Beta_1	LANGUAGE DELAY	soc	0.00593159	0.00394022	56.3233	-0.00196061	0.0138238	0.13781	0.792225
SWS	FzCz	Beta_2	TYPICAL	soc	-0.00341216	0.00286107	32.5905	-0.00923582	0.0024115	0.24163	0.793163
SWS	FzCz	Beta_2	LANGUAGE DELAY	soc	0.00105981	0.00372327	44.7773	-0.00644027	0.00855989	0.777229	0.918362
SWS	FzCz	Beta_3	TYPICAL	soc	-0.00581398	0.00275421	30.3323	-0.0114362	-0.000191719	0.0431253	0.67205
SWS	FzCz	Beta_3	LANGUAGE DELAY	soc	0.000148566	0.00365751	39.5856	-0.00724594	0.00754307	0.967803	0.990018
SWS	P3F7	Delta	TYPICAL	soc	-0.00166103	0.00134391	46.7795	-0.00436497	0.00104291	0.222642	0.792225
SWS	P3F7	Delta	LANGUAGE DELAY	soc	-0.00324653	0.00172294	58.2733	-0.00669502	0.000201963	0.0645159	0.783021
SWS	P3F7	Theta	TYPICAL	soc	-0.00254687	0.00143744	52.113	-0.00543115	0.000337403	0.0822714	0.792225
SWS	P3F7	Theta	LANGUAGE DELAY	soc	-0.00238838	0.00181966	63.0066	-0.00602468	0.00124791	0.194098	0.792225
SWS	P3F7	Alpha_1	TYPICAL	soc	-0.00162576	0.00108519	56.3598	-0.00379936	0.000547842	0.139681	0.792225
SWS	P3F7	Alpha_1	LANGUAGE DELAY	soc	-0.00187246	0.00135799	66.3269	-0.00458352	0.000838609	0.172575	0.792225
SWS	P3F7	Alpha_2	TYPICAL	soc	-0.00113555	0.000850751	60.9354	-0.00283677	0.000565666	0.186919	0.792225
SWS	P3F7	Alpha_2	LANGUAGE DELAY	soc	-0.00195895	0.0010565	68.6558	-0.00406681	0.000148897	0.0680077	0.785054
SWS	P3F7	Beta_1	TYPICAL	soc	-0.00105718	0.000968788	22.2948	-0.00306478	0.000950426	0.286822	0.812954
SWS	P3F7	Beta_1	LANGUAGE DELAY	soc	-0.000426485	0.00128494	31.1315	-0.0030467	0.00219373	0.742182	0.916418
SWS	P3F7	Beta_2	TYPICAL	soc	-0.0005715	0.000750996	32.3981	-0.00210049	0.000957493	0.452167	0.819185
SWS	P3F7	Beta_2	LANGUAGE DELAY	soc	-0.000527323	0.0010022	40.9881	-0.00255132	0.00149667	0.601608	0.860504
SWS	P3F7	Beta_3	TYPICAL	soc	-0.00273679	0.00212285	32.356	-0.00705902	0.00158544	0.206467	0.792225
SWS	P3F7	Beta_3	LANGUAGE DELAY	soc	-0.000173081	0.00273954	45.9754	-0.00568756	0.0053414	0.949898	0.989286
SWS	P3Fz	Delta	TYPICAL	soc	-0.00186863	0.00152316	40.8591	-0.00494505	0.00120778	0.226917	0.793163
SWS	P3Fz	Delta	LANGUAGE DELAY	soc	-0.000887429	0.00197766	52.2674	-0.00485541	0.00308055	0.655484	0.874296
SWS	P3Fz	Theta	TYPICAL	soc	-0.000701852	0.00130673	30.0555	-0.00337034	0.00196663	0.595148	0.853907
SWS	P3Fz	Theta	LANGUAGE DELAY	soc	0.00248677	0.0017454	38.5255	-0.00104504	0.00601857	0.16228	0.792225
SWS	P3Fz	Alpha_1	TYPICAL	soc	-0.0013991	0.000993504	27.693	-0.00343521	0.000637022	0.170187	0.792225
SWS	P3Fz	Alpha_1	LANGUAGE DELAY	soc	0.000327664	0.00133283	35.5149	-0.00237672	0.00303205	0.80722	0.93658
SWS	P3Fz	Alpha_2	TYPICAL	soc	-0.00120287	0.00100495	43.4826	-0.00322889	0.000823154	0.237814	0.793163
SWS	P3Fz	Alpha_2	LANGUAGE DELAY	soc	-0.00125478	0.00129631	55.1672	-0.00385247	0.00134292	0.33729	0.819185
SWS	P3Fz	Beta_1	TYPICAL	soc	-0.00171298	0.00126933	54.4996	-0.0042573	0.00083133	0.182749	0.792225
SWS	P3Fz	Beta_1	LANGUAGE DELAY	soc	0.000492456	0.00156612	68.1	-0.0026326	0.00361751	0.754145	0.916418
SWS	P3Fz	Beta_2	TYPICAL	soc	-0.00147262	0.000772135	30.0346	-0.00304945	0.000104219	0.0660992	0.783021
SWS	P3Fz	Beta_2	LANGUAGE DELAY	soc	-0.000519771	0.00102508	39.324	-0.00259264	0.0015531	0.614948	0.862294
SWS	P3Fz	Beta_3	TYPICAL	soc	-0.00272266	0.00211136	34.2203	-0.00701244	0.00156711	0.205861	0.792225
SWS	P3Fz	Beta_3	LANGUAGE DELAY	soc	-0.000877569	0.00272469	47.6582	-0.00635693	0.00460179	0.7488	0.916418
SWS	P3P4	Delta	TYPICAL	soc	0.000622374	0.00212443	48.2082	-0.0036486	0.00489334	0.770809	0.917817
SWS	P3P4	Delta	LANGUAGE DELAY	soc	-0.00246793	0.0026795	61.4967	-0.00782505	0.0028892	0.360629	0.819185
SWS	P3P4	Theta	TYPICAL	soc	0.00164131	0.00207059	29.4663	-0.00259061	0.00587322	0.434301	0.819185
SWS	P3P4	Theta	LANGUAGE DELAY	soc	-0.000617107	0.00267719	42.8793	-0.00601662	0.00478241	0.818795	0.943206
SWS	P3P4	Alpha_1	TYPICAL	soc	0.000429745	0.00153533	32.9261	-0.00269416	0.00355365	0.781302	0.92082
SWS	P3P4	Alpha_1	LANGUAGE DELAY	soc	-0.000602439	0.00201523	43.7809	-0.00466444	0.00345956	0.766398	0.917295
SWS	P3P4	Alpha_2	TYPICAL	soc	0.000221936	0.00157742	50.6816	-0.00294534	0.00338921	0.888668	0.959263
SWS	P3P4	Alpha_2	LANGUAGE DELAY	soc	-0.001861	0.00197481	63.9598	-0.00580618	0.00208419	0.34955	0.819185
SWS	P3P4	Beta_1	TYPICAL	soc	0.00044742	0.00147257	57.7902	-0.00250048	0.00339531	0.762344	0.916418
SWS	P3P4	Beta_1	LANGUAGE DELAY	soc	-0.000851269	0.00183177	67.5711	-0.00450694	0.0028044	0.643623	0.874296
SWS	P3P4	Beta_2	TYPICAL	soc	0.000449362	0.00132764	25.4132	-0.00228272	0.00318144	0.737792	0.916418
SWS	P3P4	Beta_2	LANGUAGE DELAY	soc	-0.000654562	0.00176976	33.9203	-0.00425145	0.00294232	0.713786	0.901008
SWS	P3P4	Beta_3	TYPICAL	soc	-0.00192148	0.00257474	25.2595	-0.0072215	0.00337854	0.462388	0.819185
SWS	P3P4	Beta_3	LANGUAGE DELAY	soc	-0.000103901	0.00332726	38.6359	-0.00683595	0.00662814	0.975249	0.990253
SWS	P4Fz	Delta	TYPICAL	soc	-0.000883765	0.0015206	39.9042	-0.00395725	0.00218972	0.564378	0.838401
SWS	P4Fz	Delta	LANGUAGE DELAY	soc	-0.000129185	0.00194706	53.6416	-0.0040334	0.00377503	0.947347	0.989286
SWS	P4Fz	Theta	TYPICAL	soc	-0.000703769	0.001497	31.5669	-0.0037547	0.00234717	0.641502	0.874296
SWS	P4Fz	Theta	LANGUAGE DELAY	soc	0.00481661	0.0019554	43.2146	0.000873738	0.00875948	0.0178269	0.602145
SWS	P4Fz	Alpha_1	TYPICAL	soc	-0.00155885	0.00113561	37.8232	-0.00385813	0.000740423	0.17793	0.792225
SWS	P4Fz	Alpha_1	LANGUAGE DELAY	soc	0.00038485	0.00146801	50.4534	-0.00256308	0.00333278	0.794267	0.933719
SWS	P4Fz	Alpha_2	TYPICAL	soc	-0.00120513	0.00102711	47.5027	-0.00327083	0.000860571	0.246517	0.793163
SWS	P4Fz	Alpha_2	LANGUAGE DELAY	soc	-0.000700516	0.00130749	59.6914	-0.00331617	0.00191514	0.594108	0.853907
SWS	P4Fz	Beta_1	TYPICAL	soc	-0.000761953	0.00122566	34.7542	-0.00325081	0.0017269	0.538218	0.828856
SWS	P4Fz	Beta_1	LANGUAGE DELAY	soc	0.000472113	0.00155112	52.0834	-0.00264032	0.00358455	0.76206	0.916418
SWS	P4Fz	Beta_2	TYPICAL	soc	-0.00182829	0.000782313	34.8013	-0.0034168	-0.000239791	0.0253205	0.602145
SWS	P4Fz	Beta_2	LANGUAGE DELAY	soc	-0.00062219	0.00102081	46.397	-0.0026765	0.00143212	0.545163	0.833991
SWS	P4Fz	Beta_3	TYPICAL	soc	-0.00240043	0.00186718	30.2934	-0.00621218	0.00141132	0.208328	0.792225
SWS	P4Fz	Beta_3	LANGUAGE DELAY	soc	-0.000972839	0.00244664	41.4793	-0.0059122	0.00396652	0.692948	0.891283
AWAKE	C3C4	Delta	TYPICAL	soc	-0.0144808	0.00756221	50	-0.0296699	0.000708355	0.0612364	0.783021
AWAKE	C3C4	Delta	LANGUAGE DELAY	soc	0.00363667	0.00954707	50	-0.0155392	0.0228125	0.704876	0.898576
AWAKE	C3C4	Theta	TYPICAL	soc	-0.00485066	0.00319797	14.4427	-0.01169	0.00198864	0.150899	0.792225
AWAKE	C3C4	Theta	LANGUAGE DELAY	soc	0.000917504	0.00451004	23.4517	-0.0084023	0.0102373	0.840549	0.947156
AWAKE	C3C4	Alpha_1	TYPICAL	soc	-0.00545063	0.00355971	17.3158	-0.0129505	0.00204928	0.143784	0.792225
AWAKE	C3C4	Alpha_1	LANGUAGE DELAY	soc	0.00146345	0.00506178	26.0443	-0.00894033	0.0118672	0.77478	0.917817
AWAKE	C3C4	Alpha_2	TYPICAL	soc	-0.00817149	0.0050105	21.5689	-0.0185747	0.00223172	0.117435	0.792225
AWAKE	C3C4	Alpha_2	LANGUAGE DELAY	soc	-0.000234374	0.00692483	32.9151	-0.0143244	0.0138557	0.973205	0.990253
AWAKE	C3C4	Beta_1	TYPICAL	soc	-0.010678	0.00545754	20.6625	-0.0220388	0.000682892	0.0640508	0.783021
AWAKE	C3C4	Beta_1	LANGUAGE DELAY	soc	0.00336785	0.00759532	31.4231	-0.0121145	0.0188501	0.660507	0.874296
AWAKE	C3C4	Beta_2	TYPICAL	soc	-0.0100756	0.0059925	19.2782	-0.0226058	0.00245458	0.10882	0.792225
AWAKE	C3C4	Beta_2	LANGUAGE DELAY	soc	0.00208986	0.00838194	29.5908	-0.0150383	0.019218	0.804829	0.93658
AWAKE	C3C4	Beta_3	TYPICAL	soc	-0.00858155	0.00665118	20.8341	-0.0224201	0.00525705	0.211108	0.792225
AWAKE	C3C4	Beta_3	LANGUAGE DELAY	soc	-0.000150178	0.00910261	33.1867	-0.0186656	0.0183653	0.986936	0.994928
AWAKE	CzPz	Delta	TYPICAL	soc	-0.0107691	0.00734044	21.949	-0.0259943	0.00445609	0.156534	0.792225
AWAKE	CzPz	Delta	LANGUAGE DELAY	soc	0.00728563	0.00924793	43.3496	-0.0113602	0.0259315	0.435093	0.819185
AWAKE	CzPz	Theta	TYPICAL	soc	-0.00419548	0.00451173	13.5146	-0.0139049	0.00551393	0.368733	0.819185
AWAKE	CzPz	Theta	LANGUAGE DELAY	soc	0.00764748	0.0064059	21.4469	-0.00565744	0.0209524	0.245587	0.793163
AWAKE	CzPz	Alpha_1	TYPICAL	soc	-0.00649653	0.00417685	13.1907	-0.0155068	0.00251376	0.143518	0.792225
AWAKE	CzPz	Alpha_1	LANGUAGE DELAY	soc	0.010854	0.00619033	17.973	-0.00215284	0.0238608	0.096576	0.792225
AWAKE	CzPz	Alpha_2	TYPICAL	soc	-0.005236	0.0056616	15.1564	-0.0172926	0.00682058	0.369547	0.819185
AWAKE	CzPz	Alpha_2	LANGUAGE DELAY	soc	0.00890288	0.00813412	22.5314	-0.00794322	0.025749	0.285294	0.812954
AWAKE	CzPz	Beta_1	TYPICAL	soc	-0.0102338	0.00589118	15.1984	-0.0227762	0.00230873	0.102581	0.792225
AWAKE	CzPz	Beta_1	LANGUAGE DELAY	soc	0.012409	0.00853633	21.9403	-0.00529706	0.030115	0.160194	0.792225
AWAKE	CzPz	Beta_2	TYPICAL	soc	-0.0156646	0.00781675	16.411	-0.0322017	0.00087252	0.0618655	0.783021
AWAKE	CzPz	Beta_2	LANGUAGE DELAY	soc	0.0107823	0.0108906	26.4666	-0.0115844	0.033149	0.33111	0.819185
AWAKE	CzPz	Beta_3	TYPICAL	soc	-0.013877	0.00869219	20.4078	-0.0319854	0.00423142	0.12575	0.792225
AWAKE	CzPz	Beta_3	LANGUAGE DELAY	soc	0.0101902	0.0116884	33.798	-0.0135686	0.033949	0.389456	0.819185
AWAKE	F3F4	Delta	TYPICAL	soc	-0.00978373	0.00867475	51	-0.027199	0.00763157	0.264666	0.804445
AWAKE	F3F4	Delta	LANGUAGE DELAY	soc	0.00323172	0.0106918	51	-0.0182329	0.0246964	0.763682	0.916418
AWAKE	F3F4	Theta	TYPICAL	soc	-0.000953947	0.00439848	13.6164	-0.0104128	0.00850486	0.831517	0.945044
AWAKE	F3F4	Theta	LANGUAGE DELAY	soc	0.00631019	0.00634335	20.3941	-0.00690543	0.0195258	0.331504	0.819185
AWAKE	F3F4	Alpha_1	TYPICAL	soc	-0.000447616	0.00340373	13.34	-0.00778192	0.00688669	0.897337	0.961878
AWAKE	F3F4	Alpha_1	LANGUAGE DELAY	soc	0.00494327	0.00517787	16.4813	-0.00600733	0.0158939	0.353528	0.819185
AWAKE	F3F4	Alpha_2	TYPICAL	soc	-0.00359708	0.00444213	13.7806	-0.0131388	0.0059446	0.431837	0.819185
AWAKE	F3F4	Alpha_2	LANGUAGE DELAY	soc	0.000644351	0.0065961	18.5425	-0.0131845	0.0144732	0.923229	0.976181
AWAKE	F3F4	Beta_1	TYPICAL	soc	-0.00321653	0.00462465	15.3246	-0.0130556	0.00662252	0.497143	0.820287
AWAKE	F3F4	Beta_1	LANGUAGE DELAY	soc	0.0038536	0.00675394	21.5102	-0.0101717	0.0178789	0.574204	0.842165
AWAKE	F3F4	Beta_2	TYPICAL	soc	-0.00232997	0.0039318	14.0495	-0.0107601	0.00610012	0.562869	0.838401
AWAKE	F3F4	Beta_2	LANGUAGE DELAY	soc	0.00265471	0.0058966	18.1959	-0.00972404	0.0150334	0.657877	0.874296
AWAKE	F3F4	Beta_3	TYPICAL	soc	-0.00176139	0.00475724	15.6589	-0.0118642	0.0083414	0.716153	0.901533
AWAKE	F3F4	Beta_3	LANGUAGE DELAY	soc	0.00299191	0.00687603	22.6643	-0.0112439	0.0172277	0.66759	0.875107
AWAKE	F3P3	Delta	TYPICAL	soc	-0.00743101	0.00742558	51	-0.0223385	0.00747647	0.321682	0.819185
AWAKE	F3P3	Delta	LANGUAGE DELAY	soc	0.00289522	0.00915216	51	-0.0154785	0.021269	0.753034	0.916418
AWAKE	F3P3	Theta	TYPICAL	soc	0.00274479	0.00311162	12.8964	-0.00398294	0.00947253	0.393861	0.819185
AWAKE	F3P3	Theta	LANGUAGE DELAY	soc	0.00369041	0.00472496	16.0869	-0.00632167	0.0137025	0.446118	0.819185
AWAKE	F3P3	Alpha_1	TYPICAL	soc	-0.00229685	0.00328099	12.6723	-0.00940368	0.00480998	0.496549	0.820287
AWAKE	F3P3	Alpha_1	LANGUAGE DELAY	soc	0.00377166	0.00505292	15.0006	-0.00699835	0.0145417	0.466945	0.819185
AWAKE	F3P3	Alpha_2	TYPICAL	soc	-0.00415169	0.00531642	13.7627	-0.0155728	0.00726937	0.448075	0.819185
AWAKE	F3P3	Alpha_2	LANGUAGE DELAY	soc	0.00345992	0.007767	19.6401	-0.0127608	0.0196807	0.660856	0.874296
AWAKE	F3P3	Beta_1	TYPICAL	soc	-0.00517667	0.0057802	15.2528	-0.0174791	0.00712578	0.38439	0.819185
AWAKE	F3P3	Beta_1	LANGUAGE DELAY	soc	0.00601917	0.00829967	22.6896	-0.011163	0.0232013	0.475725	0.819935
AWAKE	F3P3	Beta_2	TYPICAL	soc	-0.00698649	0.0059248	15.17	-0.0196026	0.0056296	0.256485	0.804445
AWAKE	F3P3	Beta_2	LANGUAGE DELAY	soc	0.00492805	0.00847908	22.8468	-0.0126188	0.0224749	0.566796	0.839293
AWAKE	F3P3	Beta_3	TYPICAL	soc	-0.00411057	0.00653092	17.7122	-0.0178475	0.00962639	0.537121	0.828856
AWAKE	F3P3	Beta_3	LANGUAGE DELAY	soc	0.00421306	0.00898103	29.0472	-0.0141539	0.02258	0.642495	0.874296
AWAKE	F4P4	Delta	TYPICAL	soc	-0.00308382	0.00778061	50	-0.0187116	0.012544	0.693536	0.891283
AWAKE	F4P4	Delta	LANGUAGE DELAY	soc	0.00715078	0.00959352	50	-0.0121184	0.0264199	0.459534	0.819185
AWAKE	F4P4	Theta	TYPICAL	soc	0.0038564	0.00401138	11.8909	-0.00489255	0.0126054	0.355511	0.819185
AWAKE	F4P4	Theta	LANGUAGE DELAY	soc	0.00457573	0.00598918	17.172	-0.00805069	0.0172022	0.455238	0.819185
AWAKE	F4P4	Alpha_1	TYPICAL	soc	-0.00291423	0.00384285	12.1076	-0.0112788	0.00545038	0.462748	0.819185
AWAKE	F4P4	Alpha_1	LANGUAGE DELAY	soc	0.00504222	0.0058786	16.0321	-0.00741782	0.0175023	0.403685	0.819185
AWAKE	F4P4	Alpha_2	TYPICAL	soc	-0.00222354	0.00592937	14.6309	-0.0148895	0.0104424	0.713037	0.901008
AWAKE	F4P4	Alpha_2	LANGUAGE DELAY	soc	0.00633063	0.00846198	23.4612	-0.0111553	0.0238165	0.461818	0.819185
AWAKE	F4P4	Beta_1	TYPICAL	soc	-0.00468422	0.00561012	15.181	-0.0166295	0.00726107	0.416688	0.819185
AWAKE	F4P4	Beta_1	LANGUAGE DELAY	soc	0.00629396	0.00805014	23.7409	-0.0103303	0.0229182	0.442034	0.819185
AWAKE	F4P4	Beta_2	TYPICAL	soc	-0.00659111	0.00565965	15.1993	-0.0186406	0.00545838	0.262143	0.804445
AWAKE	F4P4	Beta_2	LANGUAGE DELAY	soc	0.00635033	0.00812328	23.7449	-0.0104248	0.0231255	0.44209	0.819185
AWAKE	F4P4	Beta_3	TYPICAL	soc	-0.00681424	0.00587523	17.0429	-0.0192075	0.00557904	0.262111	0.804445
AWAKE	F4P4	Beta_3	LANGUAGE DELAY	soc	0.00604089	0.00827545	27.1687	-0.010934	0.0230158	0.471652	0.819185
AWAKE	F4Pz	Delta	TYPICAL	soc	-0.00828029	0.0073776	31.1913	-0.0233233	0.00676268	0.270277	0.81083
AWAKE	F4Pz	Delta	LANGUAGE DELAY	soc	0.00328635	0.00917855	48.7317	-0.0151612	0.0217339	0.721855	0.906242
AWAKE	F4Pz	Theta	TYPICAL	soc	0.000479569	0.00313359	12.5858	-0.00631285	0.00727199	0.880792	0.959263
AWAKE	F4Pz	Theta	LANGUAGE DELAY	soc	0.005783	0.00476196	15.6855	-0.00432838	0.0158944	0.242556	0.793163
AWAKE	F4Pz	Alpha_1	TYPICAL	soc	-0.00361112	0.00259927	12.484	-0.00925019	0.00202795	0.18903	0.792225
AWAKE	F4Pz	Alpha_1	LANGUAGE DELAY	soc	0.00602951	0.00404553	14.1994	-0.00263588	0.0146949	0.157993	0.792225
AWAKE	F4Pz	Alpha_2	TYPICAL	soc	-0.00375255	0.00498178	14.1813	-0.0144246	0.00691949	0.463619	0.819185
AWAKE	F4Pz	Alpha_2	LANGUAGE DELAY	soc	0.00492334	0.00728346	20.0884	-0.0102654	0.0201121	0.506774	0.824399
AWAKE	F4Pz	Beta_1	TYPICAL	soc	-0.00616664	0.00505383	14.9458	-0.016942	0.00460875	0.241296	0.793163
AWAKE	F4Pz	Beta_1	LANGUAGE DELAY	soc	0.00671014	0.00735367	21.3359	-0.008568	0.0219883	0.371707	0.819185
AWAKE	F4Pz	Beta_2	TYPICAL	soc	-0.00825999	0.00526264	14.9342	-0.0194813	0.00296137	0.137461	0.792225
AWAKE	F4Pz	Beta_2	LANGUAGE DELAY	soc	0.00647134	0.00764176	21.4732	-0.00939928	0.022342	0.406424	0.819185
AWAKE	F4Pz	Beta_3	TYPICAL	soc	-0.00914564	0.00588334	17.0935	-0.0215532	0.00326194	0.138384	0.792225
AWAKE	F4Pz	Beta_3	LANGUAGE DELAY	soc	0.00656724	0.00830147	26.1879	-0.0104907	0.0236252	0.435996	0.819185
AWAKE	FzCz	Delta	TYPICAL	soc	-0.00768889	0.00650475	17.148	-0.0214037	0.00602592	0.253322	0.804445
AWAKE	FzCz	Delta	LANGUAGE DELAY	soc	0.0060846	0.00855252	32.9844	-0.011316	0.0234852	0.481814	0.820287
AWAKE	FzCz	Theta	TYPICAL	soc	-0.00880986	0.00640133	14.1259	-0.0225279	0.00490817	0.190169	0.792225
AWAKE	FzCz	Theta	LANGUAGE DELAY	soc	0.00706369	0.00844815	29.1417	-0.0102111	0.0243384	0.40989	0.819185
AWAKE	FzCz	Alpha_1	TYPICAL	soc	-0.00687153	0.00437804	14.2207	-0.0162478	0.00250478	0.138499	0.792225
AWAKE	FzCz	Alpha_1	LANGUAGE DELAY	soc	0.00933025	0.00640817	20.0534	-0.00403468	0.0226952	0.160873	0.792225
AWAKE	FzCz	Alpha_2	TYPICAL	soc	-0.00838784	0.00567822	14.2808	-0.020544	0.0037683	0.161335	0.792225
AWAKE	FzCz	Alpha_2	LANGUAGE DELAY	soc	0.0072565	0.00806308	22.3848	-0.00944865	0.0239617	0.377718	0.819185
AWAKE	FzCz	Beta_1	TYPICAL	soc	-0.00874641	0.00652277	16.7534	-0.0225237	0.00503088	0.19785	0.792225
AWAKE	FzCz	Beta_1	LANGUAGE DELAY	soc	0.0112262	0.00900297	27.6643	-0.00722563	0.029678	0.222872	0.792225
AWAKE	FzCz	Beta_2	TYPICAL	soc	-0.0099667	0.00721243	17.1546	-0.0251732	0.00523976	0.184741	0.792225
AWAKE	FzCz	Beta_2	LANGUAGE DELAY	soc	0.00925602	0.00987427	28.8361	-0.0109441	0.0294562	0.356345	0.819185
AWAKE	FzCz	Beta_3	TYPICAL	soc	-0.0115786	0.00794477	20.4857	-0.028126	0.00496871	0.160168	0.792225
AWAKE	FzCz	Beta_3	LANGUAGE DELAY	soc	0.00401701	0.0105627	34.9593	-0.0174274	0.0254614	0.706024	0.898576
AWAKE	P3F7	Delta	TYPICAL	soc	-0.00637914	0.00646571	22.3333	-0.0197766	0.00701833	0.334402	0.819185
AWAKE	P3F7	Delta	LANGUAGE DELAY	soc	0.00545147	0.00832538	40.0247	-0.0113744	0.0222774	0.516341	0.827095
AWAKE	P3F7	Theta	TYPICAL	soc	0.00128029	0.00286299	12.5735	-0.00492621	0.0074868	0.662345	0.874296
AWAKE	P3F7	Theta	LANGUAGE DELAY	soc	0.00509083	0.0043755	15.3351	-0.00421762	0.0143993	0.262418	0.804445
AWAKE	P3F7	Alpha_1	TYPICAL	soc	-0.00437038	0.00251436	12.4657	-0.00982608	0.00108532	0.106799	0.792225
AWAKE	P3F7	Alpha_1	LANGUAGE DELAY	soc	0.00486083	0.00393847	13.8316	-0.00359602	0.0133177	0.237691	0.793163
AWAKE	P3F7	Alpha_2	TYPICAL	soc	-0.00566207	0.00480278	13.4577	-0.0160021	0.00467794	0.258856	0.804445
AWAKE	P3F7	Alpha_2	LANGUAGE DELAY	soc	0.00344465	0.00717947	17.7225	-0.0116558	0.0185451	0.637243	0.874296
AWAKE	P3F7	Beta_1	TYPICAL	soc	-0.00588925	0.00519294	14.1641	-0.0170149	0.00523641	0.275588	0.810967
AWAKE	P3F7	Beta_1	LANGUAGE DELAY	soc	0.00598822	0.00765851	19.4582	-0.0100157	0.0219922	0.443682	0.819185
AWAKE	P3F7	Beta_2	TYPICAL	soc	-0.00629733	0.00499844	13.3929	-0.0170637	0.00446904	0.229232	0.793163
AWAKE	P3F7	Beta_2	LANGUAGE DELAY	soc	0.00517505	0.00740552	18.2354	-0.010369	0.0207191	0.493488	0.820287
AWAKE	P3F7	Beta_3	TYPICAL	soc	-0.00432806	0.00518121	13.5862	-0.0154725	0.00681638	0.417976	0.819185
AWAKE	P3F7	Beta_3	LANGUAGE DELAY	soc	0.00515246	0.00753582	19.7431	-0.0105801	0.020885	0.502093	0.823814
AWAKE	P3Fz	Delta	TYPICAL	soc	-0.00559352	0.00706372	22.3	-0.0202314	0.00904433	0.436782	0.819185
AWAKE	P3Fz	Delta	LANGUAGE DELAY	soc	0.00565365	0.00882735	45.3891	-0.0121213	0.0234286	0.525087	0.827095
AWAKE	P3Fz	Theta	TYPICAL	soc	0.00288728	0.00314562	12.6255	-0.00392896	0.00970352	0.375886	0.819185
AWAKE	P3Fz	Theta	LANGUAGE DELAY	soc	0.00465203	0.00476726	15.8945	-0.00545957	0.0147636	0.343769	0.819185
AWAKE	P3Fz	Alpha_1	TYPICAL	soc	-0.00291102	0.00345999	12.5767	-0.0104115	0.00458949	0.415869	0.819185
AWAKE	P3Fz	Alpha_1	LANGUAGE DELAY	soc	0.0051426	0.00529962	15.2092	-0.00613976	0.016425	0.347041	0.819185
AWAKE	P3Fz	Alpha_2	TYPICAL	soc	-0.00284929	0.00557105	13.2602	-0.0148608	0.00916226	0.617448	0.862294
AWAKE	P3Fz	Alpha_2	LANGUAGE DELAY	soc	0.00416968	0.00808103	19.5373	-0.0127127	0.021052	0.611656	0.862294
AWAKE	P3Fz	Beta_1	TYPICAL	soc	-0.0053327	0.00621627	15.0321	-0.0185799	0.00791449	0.404439	0.819185
AWAKE	P3Fz	Beta_1	LANGUAGE DELAY	soc	0.00724306	0.00884765	23.1088	-0.0110549	0.0255411	0.421353	0.819185
AWAKE	P3Fz	Beta_2	TYPICAL	soc	-0.00821843	0.0068121	15.0859	-0.0227309	0.00629401	0.246225	0.793163
AWAKE	P3Fz	Beta_2	LANGUAGE DELAY	soc	0.00620462	0.00955556	24.3451	-0.0135023	0.0259115	0.522211	0.827095
AWAKE	P3Fz	Beta_3	TYPICAL	soc	-0.00400621	0.00774357	19.3297	-0.020195	0.0121826	0.610775	0.862294
AWAKE	P3Fz	Beta_3	LANGUAGE DELAY	soc	0.00505882	0.0103241	33.6089	-0.0159312	0.0260488	0.627316	0.87033
AWAKE	P3P4	Delta	TYPICAL	soc	-0.00189474	0.00840961	50	-0.0187859	0.0149965	0.82266	0.943206
AWAKE	P3P4	Delta	LANGUAGE DELAY	soc	0.00739868	0.0103691	50	-0.0134282	0.0282256	0.478834	0.819935
AWAKE	P3P4	Theta	TYPICAL	soc	0.00374395	0.00380712	12.5772	-0.00450903	0.0119969	0.343948	0.819185
AWAKE	P3P4	Theta	LANGUAGE DELAY	soc	0.00252692	0.005759	17.2392	-0.00961068	0.0146645	0.666273	0.875107
AWAKE	P3P4	Alpha_1	TYPICAL	soc	5.44365e-05	0.00488178	12.3974	-0.0105444	0.0106532	0.99128	0.994928
AWAKE	P3P4	Alpha_1	LANGUAGE DELAY	soc	0.00165139	0.00734728	17.3211	-0.0138281	0.0171309	0.824795	0.943206
AWAKE	P3P4	Alpha_2	TYPICAL	soc	-0.00277814	0.00614369	14.3037	-0.0159288	0.0103726	0.657911	0.874296
AWAKE	P3P4	Alpha_2	LANGUAGE DELAY	soc	0.00312613	0.00892146	21.8894	-0.0153813	0.0216335	0.729384	0.913213
AWAKE	P3P4	Beta_1	TYPICAL	soc	-0.00481199	0.00686745	15.9915	-0.019371	0.00974697	0.493563	0.820287
AWAKE	P3P4	Beta_1	LANGUAGE DELAY	soc	0.00641364	0.00977398	25.2516	-0.0137061	0.0265334	0.517634	0.827095
AWAKE	P3P4	Beta_2	TYPICAL	soc	-0.00758428	0.00726483	16.1954	-0.02297	0.00780139	0.311832	0.819185
AWAKE	P3P4	Beta_2	LANGUAGE DELAY	soc	0.00459551	0.0102325	26.2202	-0.0164291	0.0256201	0.657043	0.874296
AWAKE	P3P4	Beta_3	TYPICAL	soc	-0.00198988	0.00765876	19.7774	-0.0179773	0.0139976	0.79769	0.935363
AWAKE	P3P4	Beta_3	LANGUAGE DELAY	soc	0.00323308	0.0103804	32.8084	-0.0178907	0.0243569	0.757421	0.916418
AWAKE	P4Fz	Delta	TYPICAL	soc	-0.00182365	0.00749931	50	-0.0168865	0.0132392	0.808865	0.93658
AWAKE	P4Fz	Delta	LANGUAGE DELAY	soc	0.00962531	0.00924668	50	-0.0089472	0.0281978	0.302907	0.819185
AWAKE	P4Fz	Theta	TYPICAL	soc	0.00416396	0.00317406	11.6087	-0.00277768	0.0111056	0.214914	0.792225
AWAKE	P4Fz	Theta	LANGUAGE DELAY	soc	0.00568486	0.00489331	15.0126	-0.00474421	0.0161139	0.26347	0.804445
AWAKE	P4Fz	Alpha_1	TYPICAL	soc	-0.00197026	0.00376473	11.7597	-0.0101915	0.00625102	0.610453	0.862294
AWAKE	P4Fz	Alpha_1	LANGUAGE DELAY	soc	0.00438046	0.00578662	15.3541	-0.00792871	0.0166896	0.460511	0.819185
AWAKE	P4Fz	Alpha_2	TYPICAL	soc	-0.00113931	0.00595747	13.7785	-0.0139361	0.0116575	0.851126	0.952107
AWAKE	P4Fz	Alpha_2	LANGUAGE DELAY	soc	0.00849006	0.00854298	22.0927	-0.00922269	0.0262028	0.331078	0.819185
AWAKE	P4Fz	Beta_1	TYPICAL	soc	-0.0032895	0.00605294	14.5957	-0.0162222	0.00964322	0.59502	0.853907
AWAKE	P4Fz	Beta_1	LANGUAGE DELAY	soc	0.0091753	0.00867098	23.1589	-0.00875518	0.0271058	0.300895	0.819185
AWAKE	P4Fz	Beta_2	TYPICAL	soc	-0.00399616	0.00708137	15.8573	-0.019019	0.0110267	0.580431	0.845928
AWAKE	P4Fz	Beta_2	LANGUAGE DELAY	soc	0.00814628	0.00983393	26.8649	-0.012036	0.0283286	0.414752	0.819185
AWAKE	P4Fz	Beta_3	TYPICAL	soc	-0.00162241	0.00758352	19.5713	-0.0174636	0.0142188	0.832808	0.945044
AWAKE	P4Fz	Beta_3	LANGUAGE DELAY	soc	0.00583238	0.0101971	33.2338	-0.0149082	0.026573	0.571195	0.840969
